# Supplementary material for: Shortage of Cellular ATP as a Cause of Diseases and Strategies to Enhance ATP
Source: Front Pharmacol. 2019 Feb 19;10:98. doi: 10.3389/fphar.2019.00098 (PMC6390775; doi:10.3389/fphar.2019.00098)
Supplement: Supplementary file 1 [file Table_1.XLSX]

## Sheet: Captions
Supplementary Table	Title	Legend
Table S1	XDH RNA-seq expression levels from GTEx Portal V7.	Columns: Tissue, XDH TPM = Normalized transcripts-per-million, XDH TPMtissue/TPMmax = percent of TPM in a tissue compared to the tissue with the maximum value, Max. TPM= TPM in the tissue with the highest value

## Sheet: Table S1
Tissue	XDH TPM	XDH TPMtissue/TPMmax	Max. TPM=	25.6
Adipose - Subcutaneous	0.03	0.117188
Adipose - Visceral (Omentum)	0.14	0.546875
Adrenal Gland	0.01	0.0390625
Artery - Aorta	0.03	0.117188
Artery - Coronary	0.01	0.0390625
Artery - Tibial	0	0
Bladder	2.86	11.1719
Brain - Amygdala	0	0
Brain - Anterior cingulate cortex (BA24)	0	0
Brain - Caudate (basal ganglia)	0.01	0.0390625
Brain - Cerebellar Hemisphere	0.07	0.273438
Brain - Cerebellum	0.11	0.429688
Brain - Cortex	0.01	0.0390625
Brain - Frontal Cortex (BA9)	0	0
Brain - Hippocampus	0	0
Brain - Hypothalamus	0.01	0.0390625
Brain - Nucleus accumbens (basal ganglia)	0.02	0.078125
Brain - Putamen (basal ganglia)	0.01	0.0390625
Brain - Spinal cord (cervical c-1)	0.01	0.0390625
Brain - Substantia nigra	0	0
Breast - Mammary Tissue	0.71	2.77344
Cells - EBV-transformed lymphocytes	0.01	0.0390625
Cells - Transformed fibroblasts	0.58	2.26562
Cervix - Ectocervix	0.075	0.292969
Cervix - Endocervix	0.15	0.585938
Colon - Sigmoid	0.03	0.117188
Colon - Transverse	6.58	25.7031
Esophagus - Gastroesophageal Junction	0.01	0.0390625
Esophagus - Mucosa	7.55	29.4922
Esophagus - Muscularis	0.01	0.0390625
Fallopian Tube	0.15	0.585938
Heart - Atrial Appendage	0.01	0.0390625
Heart - Left Ventricle	0.01	0.0390625
Kidney - Cortex	0.17	0.664062
Liver	25.6	100
Lung	0.16	0.625
Minor Salivary Gland	3.94	15.3906
Muscle - Skeletal	0.08	0.3125
Nerve - Tibial	0.02	0.078125
Ovary	0.01	0.0390625
Pancreas	0.24	0.9375
Pituitary	1.94	7.57812
Prostate	1.71	6.67969
Skin - Not Sun Exposed (Suprapubic)	1.38	5.39062
Skin - Sun Exposed (Lower leg)	1.8	7.03125
Small Intestine - Terminal Ileum	19.29	75.3516
Spleen	0.01	0.0390625
Stomach	0.15	0.585938
Testis	0.22	0.859375
Thyroid	0.36	1.40625
Uterus	0.02	0.078125
Vagina	1.25	4.88281
Whole Blood	0	0
