# Supplementary material for: Shortage of Cellular ATP as a Cause of Diseases and Strategies to Enhance ATP
Source: Front Pharmacol. 2019 Feb 19;10:98. doi: 10.3389/fphar.2019.00098 (PMC6390775; doi:10.3389/fphar.2019.00098)
Supplement: Supplementary file 3 [file Table_3.XLSX]

## Sheet: Captions
Supplementary Table	Title	Legend
Table S3	Mouse Xdh expression from the Comprehensive Mouse Transcriptomics BodyMap	Columns: Tissue abbrev., Tissue, Xdh mean = mean FPKM values, Xdh SD = Standard deviation of FPKM values, Xdh % of FPKMhighest = % of a tissue's FPKM value relative to tissue with maximum value. Data was extracted for Xdh from Supplementary Table S6 of Li et al., 2017 and aggregated across samples.

## Sheet: Table S3
Tissue abbrev.	Tissue	Xdh mean	Xdh SD	Xdh % of FPKMhighest
Br	Brain	0.819725	0.217389	0.835047
Te	Testis	1.251	0.135765	1.27438
Vg	Vesicular gland	1.93065	0.084075	1.96674
Th	Thymus	5.8354	0.479335	5.94448
St	Stomach	6.76513	1.86415	6.89158
Ki	Kidney	9.32223	1.61868	9.49648
Ov	Ovary	9.909	1.9543	10.0942
Mu	Muscle	10.4483	3.4602	10.6436
Sp	Spleen	10.7643	2.28025	10.9655
Lin	Large intestine	14.0107	2.24323	14.2726
Ut	Uterus	17.027	18.2752	17.3453
He	Heart	18.4709	2.42859	18.8162
Li	Liver	24.4788	4.24444	24.9363
Fs	Forestomach	50.5759	27.8602	51.5213
Lu	Lung	62.5179	13.093	63.6864
Ag	Adrenal gland	72.2386	26.6498	73.5889
Sin	Small intestine	98.1651	22.1314	100
