# Supplementary material for: Shortage of Cellular ATP as a Cause of Diseases and Strategies to Enhance ATP
Source: Front Pharmacol. 2019 Feb 19;10:98. doi: 10.3389/fphar.2019.00098 (PMC6390775; doi:10.3389/fphar.2019.00098)
Supplement: Supplementary file 4 [file Table_4.XLSX]

## Sheet: Captions
Supplementary Table	Title	Legend
Table S4	Mouse FANTOM5 Xdh promoterome data	Columns: experiment_name, RLE = Relative log expression, RLEtissue/RLEliver = ratio of a tissue's RLE values to that in liver, RLEtissue/RLEintestine = ratio of a tissue's RLE values to that in intestine. Subsequent columns are set to have 0 or 1 if the experiment_name contains the column value. Those can be used for filtering the table's rows.

## Sheet: Table S4
experiment_name	RLE	RLEtissue/RLEliver	RLEtissue/RLEintestine	adult	liver	Adult liver	intestin	Adult intestine	lung	heart	cardiac	Smooth muscle	muscle	myocyte	brain	cerebellum	cerebellar	hippocampus	medulla oblongata	substantia nigra	Neuron	Nerve	Neural tissues	endothel	RLEmax=	3700.03	RLEliver=	264.732	RLEintestine=	601.889
accessory axillary lymph node, adult : CNhs10475 ctss	70.949	26.8003	11.7877	1	0	0	0	0	0	0	0	0	0	0	0	0	0	0	0	0	0	0	0	0
adrenal gland, adult : CNhs10508 ctss	93.37	35.2696	15.5128	1	0	0	0	0	0	0	0	0	0	0	0	0	0	0	0	0	0	0	0	0
adrenal gland, embryo E14 : CNhs11038 ctss	11.797	4.4562	1.96	0	0	0	0	0	0	0	0	0	0	0	0	0	0	0	0	0	0	0	0	0
adrenal gland, embryo E16 : CNhs11004 ctss	99.256	37.493	16.4907	0	0	0	0	0	0	0	0	0	0	0	0	0	0	0	0	0	0	0	0	0
adrenal gland, embryo E17 : CNhs11043 ctss	128.683	48.6088	21.3799	0	0	0	0	0	0	0	0	0	0	0	0	0	0	0	0	0	0	0	0	0
adrenal gland, embryo E18 : CNhs11026 ctss	127.511	48.1661	21.1851	0	0	0	0	0	0	0	0	0	0	0	0	0	0	0	0	0	0	0	0	0
adrenal gland, neonate N00 : CNhs11191 ctss	117.001	44.196	19.439	0	0	0	0	0	0	0	0	0	0	0	0	0	0	0	0	0	0	0	0	0
adrenal gland, neonate N25 : CNhs11223 ctss	134.715	50.8873	22.382	0	0	0	0	0	0	0	0	0	0	0	0	0	0	0	0	0	0	0	0	0
amnion, adult pregnant day17.5 : CNhs10488 ctss	60.563	22.8771	10.0622	1	0	0	0	0	0	0	0	0	0	0	0	0	0	0	0	0	0	0	0	0
aorta, adult : CNhs10498 ctss	185.087	69.9149	30.751	1	0	0	0	0	0	0	0	0	0	0	0	0	0	0	0	0	0	0	0	0
Aortic Smooth Muscle cells - differentiated, biol rep1 : CNhs11055 ctss	258.466	97.6331	42.9425	0	0	0	0	0	0	0	0	1	1	0	0	0	0	0	0	0	0	0	0	0
Aortic Smooth Muscle cells - differentiated, biol rep2 : CNhs11056 ctss	260.032	98.2246	43.2027	0	0	0	0	0	0	0	0	1	1	0	0	0	0	0	0	0	0	0	0	0
Aortic Smooth Muscle cells, donor1 : CNhs11297 ctss	325.612	122.997	54.0983	0	0	0	0	0	0	0	0	1	1	0	0	0	0	0	0	0	0	0	0	0
Astrocytes - cerebellar, donor1 : CNhs13077 ctss	7.824	2.95544	1.29991	0	0	0	0	0	0	0	0	0	0	0	0	0	1	0	0	0	0	0	1	0
Astrocytes - cerebellar, donor2 : CNhs12076 ctss	0	0	0	0	0	0	0	0	0	0	0	0	0	0	0	0	1	0	0	0	0	0	1	0
Astrocytes - hippocampus, donor1 : CNhs12129 ctss	0.879	0.332034	0.14604	0	0	0	0	0	0	0	0	0	0	0	0	0	0	1	0	0	0	0	1	0
Astrocytes - hippocampus, donor2 : CNhs12077 ctss	0	0	0	0	0	0	0	0	0	0	0	0	0	0	0	0	0	1	0	0	0	0	1	0
Astrocytes - hippocampus, donor3 : CNhs12106 ctss	0	0	0	0	0	0	0	0	0	0	0	0	0	0	0	0	0	1	0	0	0	0	1	0
Astrocytes, donor1 : CNhs11915 ctss	32.184	12.1572	5.34717	0	0	0	0	0	0	0	0	0	0	0	0	0	0	0	0	0	0	0	0	0
Astrocytes, donor2 : CNhs12078 ctss	16.238	6.13375	2.69784	0	0	0	0	0	0	0	0	0	0	0	0	0	0	0	0	0	0	0	0	0
Astrocytes, donor3 : CNhs12107 ctss	0	0	0	0	0	0	0	0	0	0	0	0	0	0	0	0	0	0	0	0	0	0	0	0
Atoh+ Inner ear hair cells - organ of corti, pool1 : CNhs12533 ctss	0	0	0	0	0	0	0	0	0	0	0	0	0	0	0	0	0	0	0	0	0	0	0	0
bone (os femoris), adult : CNhs10483 ctss	82.269	31.0763	13.6685	1	0	0	0	0	0	0	0	0	0	0	0	0	0	0	0	0	0	0	0	0
bone (os femoris), neonate N02 : CNhs11227 ctss	6.956	2.62756	1.15569	0	0	0	0	0	0	0	0	0	0	0	0	0	0	0	0	0	0	0	0	0
bone (os femoris), neonate N16 : CNhs11225 ctss	28.268	10.678	4.69655	0	0	0	0	0	0	0	0	0	0	0	0	0	0	0	0	0	0	0	0	0
bone (os femoris), neonate N20 : CNhs11195 ctss	19.88	7.50948	3.30293	0	0	0	0	0	0	0	0	0	0	0	0	0	0	0	0	0	0	0	0	0
Cardiac Myocytes, donor1 : CNhs12355 ctss	46.564	17.5891	7.73631	0	0	0	0	0	0	0	1	0	0	1	0	0	0	0	0	0	0	0	0	0
Cardiac Myocytes, donor2 : CNhs12356 ctss	181.376	68.5131	30.1345	0	0	0	0	0	0	0	1	0	0	1	0	0	0	0	0	0	0	0	0	0
Cardiac Myocytes, donor3 : CNhs12353 ctss	89.727	33.8935	14.9076	0	0	0	0	0	0	0	1	0	0	1	0	0	0	0	0	0	0	0	0	0
CD19+ B Cells, donor1 : CNhs13531 ctss	0	0	0	0	0	0	0	0	0	0	0	0	0	0	0	0	0	0	0	0	0	0	0	0
CD326+ enterocyte isolated from mice, treated with RANKL, day03, pool1 : CNhs13242 ctss	1017.96	384.525	169.128	0	0	0	0	0	0	0	0	0	0	0	0	0	0	0	0	0	0	0	0	0
CD326+ enterocyte isolated from mice, treated with RANKL, day03, pool2 : CNhs13233 ctss	791.699	299.057	131.536	0	0	0	0	0	0	0	0	0	0	0	0	0	0	0	0	0	0	0	0	0
CD326+ enterocyte, pool1 : CNhs13542 ctss	1208.35	456.441	200.759	0	0	0	0	0	0	0	0	0	0	0	0	0	0	0	0	0	0	0	0	0
CD326+ enterocyte, pool2 : CNhs13197 ctss	1148.05	433.666	190.742	0	0	0	0	0	0	0	0	0	0	0	0	0	0	0	0	0	0	0	0	0
CD326++ enterocyte isolated from mice, treated with RANKL, day03, pool1 : CNhs13236 ctss	58.254	22.0049	9.67853	0	0	0	0	0	0	0	0	0	0	0	0	0	0	0	0	0	0	0	0	0
CD326++ enterocyte isolated from mice, treated with RANKL, day03, pool2 : CNhs13210 ctss	69.149	26.1204	11.4887	0	0	0	0	0	0	0	0	0	0	0	0	0	0	0	0	0	0	0	0	0
CD4+ T Cells, donor1 : CNhs13509 ctss	8.704	3.28785	1.44611	0	0	0	0	0	0	0	0	0	0	0	0	0	0	0	0	0	0	0	0	0
CD4+CD25-CD44- naive conventional T cells, antiCD3 CD28 stimulation, 06hr, pool1 (C57BL 6J) : CNhs13218 ctss	0.514	0.194159	0.0853978	0	0	0	0	0	0	0	0	0	0	0	0	0	0	0	0	0	0	0	0	0
CD4+CD25-CD44- naive conventional T cells, antiCD3 CD28 stimulation, 06hr, pool2 (Balb cAJcl) : CNhs13225 ctss	0	0	0	0	0	0	0	0	0	0	0	0	0	0	0	0	0	0	0	0	0	0	0	0
CD4+CD25-CD44- naive conventional T cells, PMA and ionomycin stimulation, 02hr, pool1 (C57BL 6J) : CNhs13219 ctss	7.039	2.65892	1.16948	0	0	0	0	0	0	0	0	0	0	0	0	0	0	0	0	0	0	0	0	0
CD4+CD25-CD44- naive conventional T cells, PMA and ionomycin stimulation, 02hr, pool2 (Balb cAJcl) : CNhs13226 ctss	7.724	2.91767	1.28329	0	0	0	0	0	0	0	0	0	0	0	0	0	0	0	0	0	0	0	0	0
CD4+CD25-CD44- naive conventional T cells, pool1 (C57BL 6J) : CNhs13217 ctss	5.136	1.94008	0.853313	0	0	0	0	0	0	0	0	0	0	0	0	0	0	0	0	0	0	0	0	0
CD4+CD25-CD44- naive conventional T cells, pool2 (Balb cAJcl) : CNhs13220 ctss	3.322	1.25485	0.551929	0	0	0	0	0	0	0	0	0	0	0	0	0	0	0	0	0	0	0	0	0
CD4+CD25+ regulatory T cells, antiCD3 CD28 stimulation, 06hr, pool1 (BalbcA) : CNhs14158 ctss	2.491	0.940952	0.413864	0	0	0	0	0	0	0	0	0	0	0	0	0	0	0	0	0	0	0	0	0
CD4+CD25+ regulatory T cells, antiCD3 CD28 stimulation, 06hr, pool1 (C57BL 6J) : CNhs14159 ctss	2.46	0.929242	0.408713	0	0	0	0	0	0	0	0	0	0	0	0	0	0	0	0	0	0	0	0	0
CD4+CD25+ regulatory T cells, PMA and ionomycin stimulation, 02hr, pool1 (BalbcA) : CNhs14160 ctss	1.282	0.484263	0.212996	0	0	0	0	0	0	0	0	0	0	0	0	0	0	0	0	0	0	0	0	0
CD4+CD25+ regulatory T cells, PMA and ionomycin stimulation, 02hr, pool1 (C57BL 6J) : CNhs14142 ctss	1.68	0.634604	0.279121	0	0	0	0	0	0	0	0	0	0	0	0	0	0	0	0	0	0	0	0	0
CD4+CD25+ regulatory T cells, pool1 (C57BL 6J) : CNhs13913 ctss	17.039	6.43632	2.83092	0	0	0	0	0	0	0	0	0	0	0	0	0	0	0	0	0	0	0	0	0
CD4+CD25+ regulatory T cells, pool2 (Balb cAJcl) : CNhs13221 ctss	14.591	5.51161	2.4242	0	0	0	0	0	0	0	0	0	0	0	0	0	0	0	0	0	0	0	0	0
CD41+ megakaryocyte cancer, donor1 : CNhs13079 ctss	1.999	0.755103	0.332121	0	0	0	0	0	0	0	0	0	0	0	0	0	0	0	0	0	0	0	0	0
CD41+ megakaryocyte cancer, donor2 : CNhs13213 ctss	3.442	1.30018	0.571866	0	0	0	0	0	0	0	0	0	0	0	0	0	0	0	0	0	0	0	0	0
CD41+ megakaryocyte cancer, donor3 : CNhs13506 ctss	2.798	1.05692	0.46487	0	0	0	0	0	0	0	0	0	0	0	0	0	0	0	0	0	0	0	0	0
CD41+ megakaryocyte control, donor1 : CNhs13212 ctss	6.625	2.50253	1.1007	0	0	0	0	0	0	0	0	0	0	0	0	0	0	0	0	0	0	0	0	0
CD41+ megakaryocyte control, donor2 : CNhs13214 ctss	10.009	3.7808	1.66293	0	0	0	0	0	0	0	0	0	0	0	0	0	0	0	0	0	0	0	0	0
CD41+ megakaryocyte control, donor3 : CNhs13201 ctss	2.971	1.12227	0.493613	0	0	0	0	0	0	0	0	0	0	0	0	0	0	0	0	0	0	0	0	0
CD8+ T Cells, donor1 : CNhs13511 ctss	15.46	5.83987	2.56858	0	0	0	0	0	0	0	0	0	0	0	0	0	0	0	0	0	0	0	0	0
cecum, adult : CNhs10467 ctss	20.503	7.74481	3.40644	1	0	0	0	0	0	0	0	0	0	0	0	0	0	0	0	0	0	0	0	0
cerebellar granule cells, embryo E13, biol rep1 (E13R1) : CNhs14143 ctss	0	0	0	0	0	0	0	0	0	0	0	0	0	0	0	0	1	0	0	0	0	0	1	0
cerebellar granule cells, embryo E13, biol rep2 (E13R2) : CNhs14144 ctss	0	0	0	0	0	0	0	0	0	0	0	0	0	0	0	0	1	0	0	0	0	0	1	0
cerebellar granule cells, embryo E13, biol rep3 (E13R3) : CNhs14146 ctss	0	0	0	0	0	0	0	0	0	0	0	0	0	0	0	0	1	0	0	0	0	0	1	0
cerebellar granule cells, embryo E15, biol rep1 (E15R1) : CNhs14162 ctss	0	0	0	0	0	0	0	0	0	0	0	0	0	0	0	0	1	0	0	0	0	0	1	0
cerebellar granule cells, embryo E15, biol rep2 (E15R2) : CNhs14163 ctss	0	0	0	0	0	0	0	0	0	0	0	0	0	0	0	0	1	0	0	0	0	0	1	0
cerebellar granule cells, embryo E15, biol rep3 (E15R3) : CNhs14164 ctss	0	0	0	0	0	0	0	0	0	0	0	0	0	0	0	0	1	0	0	0	0	0	1	0
cerebellar granule cells, embryo E18, biol rep1 (E18R1) : CNhs14165 ctss	0	0	0	0	0	0	0	0	0	0	0	0	0	0	0	0	1	0	0	0	0	0	1	0
cerebellar granule cells, embryo E18, biol rep2 (E18R2) : CNhs14166 ctss	0	0	0	0	0	0	0	0	0	0	0	0	0	0	0	0	1	0	0	0	0	0	1	0
cerebellar granule cells, embryo E18, biol rep3 (E13R3) : CNhs14167 ctss	0	0	0	0	0	0	0	0	0	0	0	0	0	0	0	0	1	0	0	0	0	0	1	0
cerebellum, adult : CNhs10494 ctss	5.27	1.99069	0.875577	1	0	0	0	0	0	0	0	0	0	0	0	1	0	0	0	0	0	0	1	0
cerebellum, embryo E11, biol rep1 (E11R1) : CNhs12956 ctss	0	0	0	0	0	0	0	0	0	0	0	0	0	0	0	1	0	0	0	0	0	0	1	0
cerebellum, embryo E11, biol rep2 (E11R2) : CNhs13002 ctss	0	0	0	0	0	0	0	0	0	0	0	0	0	0	0	1	0	0	0	0	0	0	1	0
cerebellum, embryo E11, biol rep3 (E11R3) : CNhs13014 ctss	0	0	0	0	0	0	0	0	0	0	0	0	0	0	0	1	0	0	0	0	0	0	1	0
cerebellum, embryo E12, biol rep1 (E12R1) : CNhs12957 ctss	0	0	0	0	0	0	0	0	0	0	0	0	0	0	0	1	0	0	0	0	0	0	1	0
cerebellum, embryo E12, biol rep2 (E12R2) : CNhs13003 ctss	0	0	0	0	0	0	0	0	0	0	0	0	0	0	0	1	0	0	0	0	0	0	1	0
cerebellum, embryo E12, biol rep3 (E12R3) : CNhs13015 ctss	0	0	0	0	0	0	0	0	0	0	0	0	0	0	0	1	0	0	0	0	0	0	1	0
cerebellum, embryo E13, biol rep1 (E13R1) : CNhs12958 ctss	0	0	0	0	0	0	0	0	0	0	0	0	0	0	0	1	0	0	0	0	0	0	1	0
cerebellum, embryo E13, biol rep2 (E13R2) : CNhs13004 ctss	0	0	0	0	0	0	0	0	0	0	0	0	0	0	0	1	0	0	0	0	0	0	1	0
cerebellum, embryo E13, biol rep3 (E13R3) : CNhs13016 ctss	0	0	0	0	0	0	0	0	0	0	0	0	0	0	0	1	0	0	0	0	0	0	1	0
cerebellum, embryo E14, biol rep1 (E14R1) : CNhs12960 ctss	0	0	0	0	0	0	0	0	0	0	0	0	0	0	0	1	0	0	0	0	0	0	1	0
cerebellum, embryo E14, biol rep2 (E14R2) : CNhs13005 ctss	0	0	0	0	0	0	0	0	0	0	0	0	0	0	0	1	0	0	0	0	0	0	1	0
cerebellum, embryo E14, biol rep3 (E14R3) : CNhs13017 ctss	0	0	0	0	0	0	0	0	0	0	0	0	0	0	0	1	0	0	0	0	0	0	1	0
cerebellum, embryo E15, biol rep1 (E15R1) : CNhs12961 ctss	0	0	0	0	0	0	0	0	0	0	0	0	0	0	0	1	0	0	0	0	0	0	1	0
cerebellum, embryo E15, biol rep2 (E15R2) : CNhs13006 ctss	0	0	0	0	0	0	0	0	0	0	0	0	0	0	0	1	0	0	0	0	0	0	1	0
cerebellum, embryo E15, biol rep3 (E15R3) : CNhs13018 ctss	0	0	0	0	0	0	0	0	0	0	0	0	0	0	0	1	0	0	0	0	0	0	1	0
cerebellum, embryo E16, biol rep1 (E16R1) : CNhs13000 ctss	0	0	0	0	0	0	0	0	0	0	0	0	0	0	0	1	0	0	0	0	0	0	1	0
cerebellum, embryo E16, biol rep2 (E16R2) : CNhs13007 ctss	0	0	0	0	0	0	0	0	0	0	0	0	0	0	0	1	0	0	0	0	0	0	1	0
cerebellum, embryo E16, biol rep3 (E16R3) : CNhs13019 ctss	0	0	0	0	0	0	0	0	0	0	0	0	0	0	0	1	0	0	0	0	0	0	1	0
cerebellum, embryo E17, biol rep1 (E17R1) : CNhs12818 ctss	0	0	0	0	0	0	0	0	0	0	0	0	0	0	0	1	0	0	0	0	0	0	1	0
cerebellum, embryo E17, biol rep2 (E17R2) : CNhs13008 ctss	0	0	0	0	0	0	0	0	0	0	0	0	0	0	0	1	0	0	0	0	0	0	1	0
cerebellum, embryo E17, biol rep3 (E17R3) : CNhs13020 ctss	0	0	0	0	0	0	0	0	0	0	0	0	0	0	0	1	0	0	0	0	0	0	1	0
cerebellum, embryo E18, biol rep1 (E18R1) : CNhs12962 ctss	0	0	0	0	0	0	0	0	0	0	0	0	0	0	0	1	0	0	0	0	0	0	1	0
cerebellum, embryo E18, biol rep2 (E18R2) : CNhs13009 ctss	0	0	0	0	0	0	0	0	0	0	0	0	0	0	0	1	0	0	0	0	0	0	1	0
cerebellum, embryo E18, biol rep3 (E18R3) : CNhs13021 ctss	0	0	0	0	0	0	0	0	0	0	0	0	0	0	0	1	0	0	0	0	0	0	1	0
cerebellum, neonate N00, biol rep1 (P0R1) : CNhs12963 ctss	0	0	0	0	0	0	0	0	0	0	0	0	0	0	0	1	0	0	0	0	0	0	1	0
cerebellum, neonate N00, biol rep2 (P0R2) : CNhs13010 ctss	0	0	0	0	0	0	0	0	0	0	0	0	0	0	0	1	0	0	0	0	0	0	1	0
cerebellum, neonate N00, biol rep3 (P0R3) : CNhs13022 ctss	0	0	0	0	0	0	0	0	0	0	0	0	0	0	0	1	0	0	0	0	0	0	1	0
cerebellum, neonate N03, biol rep1 (P3R1) : CNhs13001 ctss	0	0	0	0	0	0	0	0	0	0	0	0	0	0	0	1	0	0	0	0	0	0	1	0
cerebellum, neonate N03, biol rep2 (P3R2) : CNhs13011 ctss	0	0	0	0	0	0	0	0	0	0	0	0	0	0	0	1	0	0	0	0	0	0	1	0
cerebellum, neonate N03, biol rep3 (P3R3) : CNhs13024 ctss	0	0	0	0	0	0	0	0	0	0	0	0	0	0	0	1	0	0	0	0	0	0	1	0
cerebellum, neonate N06, biol rep1 (P6R1) : CNhs12819 ctss	0	0	0	0	0	0	0	0	0	0	0	0	0	0	0	1	0	0	0	0	0	0	1	0
cerebellum, neonate N06, biol rep2 (P6R2) : CNhs13012 ctss	0	0	0	0	0	0	0	0	0	0	0	0	0	0	0	1	0	0	0	0	0	0	1	0
cerebellum, neonate N06, biol rep3 (P6R3) : CNhs13025 ctss	0	0	0	0	0	0	0	0	0	0	0	0	0	0	0	1	0	0	0	0	0	0	1	0
cerebellum, neonate N09, biol rep1 (P9R1) : CNhs12820 ctss	0	0	0	0	0	0	0	0	0	0	0	0	0	0	0	1	0	0	0	0	0	0	1	0
cerebellum, neonate N09, biol rep2 (P9R2) : CNhs13013 ctss	0	0	0	0	0	0	0	0	0	0	0	0	0	0	0	1	0	0	0	0	0	0	1	0
cerebellum, neonate N09, biol rep3 (P9R3) : CNhs13026 ctss	0	0	0	0	0	0	0	0	0	0	0	0	0	0	0	1	0	0	0	0	0	0	1	0
cerebellum, neonate N30 : CNhs11135 ctss	3.351	1.26581	0.556747	0	0	0	0	0	0	0	0	0	0	0	0	1	0	0	0	0	0	0	1	0
Clontech Mouse Universal Reference Total RNA, pool1 : CNhs10609 ctss	83.342	31.4816	13.8467	0	0	0	0	0	0	0	0	0	0	0	0	0	0	0	0	0	0	0	0	0
colon, adult : CNhs10468 ctss	696.12	262.953	115.656	1	0	0	0	0	0	0	0	0	0	0	0	0	0	0	0	0	0	0	0	0
common myeloid progenitor CMP, biol rep1 : CNhs12550 ctss	8.986	3.39438	1.49297	0	0	0	0	0	0	0	0	0	0	0	0	0	0	0	0	0	0	0	0	0
common myeloid progenitor CMP, biol rep2 : CNhs12203 ctss	13.798	5.21206	2.29245	0	0	0	0	0	0	0	0	0	0	0	0	0	0	0	0	0	0	0	0	0
common myeloid progenitor CMP, biol rep3 : CNhs12551 ctss	27.955	10.5597	4.64454	0	0	0	0	0	0	0	0	0	0	0	0	0	0	0	0	0	0	0	0	0
corpora quadrigemina, adult : CNhs10501 ctss	7.939	2.99888	1.31901	1	0	0	0	0	0	0	0	0	0	0	0	0	0	0	0	0	0	0	0	0
corpus striatum, adult : CNhs10487 ctss	14.64	5.53012	2.43234	1	0	0	0	0	0	0	0	0	0	0	0	0	0	0	0	0	0	0	0	0
corpus striatum, neonate N00 : CNhs11226 ctss	0	0	0	0	0	0	0	0	0	0	0	0	0	0	0	0	0	0	0	0	0	0	0	0
cortex, adult : CNhs10473 ctss	7.301	2.75788	1.21301	1	0	0	0	0	0	0	0	0	0	0	0	0	0	0	0	0	0	0	0	0
cortex, neonate N30 : CNhs11107 ctss	1.279	0.48313	0.212498	0	0	0	0	0	0	0	0	0	0	0	0	0	0	0	0	0	0	0	0	0
diencephalon, adult : CNhs10482 ctss	4.779	1.80522	0.794	1	0	0	0	0	0	0	0	0	0	0	0	0	0	0	0	0	0	0	0	0
diencephalon, neonate N30 : CNhs11201 ctss	2.434	0.91942	0.404394	0	0	0	0	0	0	0	0	0	0	0	0	0	0	0	0	0	0	0	0	0
EBF KO HPCs induced to T cell, 00hr00min, biol rep1 : CNhs11058 ctss	1.787	0.675022	0.296899	0	0	0	0	0	0	0	0	0	0	0	0	0	0	0	0	0	0	0	0	0
EBF KO HPCs induced to T cell, 00hr00min, biol rep2 : CNhs12980 ctss	1.567	0.591919	0.260347	0	0	0	0	0	0	0	0	0	0	0	0	0	0	0	0	0	0	0	0	0
EBF KO HPCs induced to T cell, 00hr00min, biol rep3 : CNhs13687 ctss	0.342	0.129187	0.0568211	0	0	0	0	0	0	0	0	0	0	0	0	0	0	0	0	0	0	0	0	0
EBF KO HPCs induced to T cell, 00hr30min, biol rep1 : CNhs12231 ctss	0.753	0.284439	0.125106	0	0	0	0	0	0	0	0	0	0	0	0	0	0	0	0	0	0	0	0	0
EBF KO HPCs induced to T cell, 00hr30min, biol rep2 : CNhs12981 ctss	0.787	0.297282	0.130755	0	0	0	0	0	0	0	0	0	0	0	0	0	0	0	0	0	0	0	0	0
EBF KO HPCs induced to T cell, 00hr30min, biol rep3 : CNhs13688 ctss	0.491	0.185471	0.0815765	0	0	0	0	0	0	0	0	0	0	0	0	0	0	0	0	0	0	0	0	0
EBF KO HPCs induced to T cell, 01hr, biol rep1 : CNhs12232 ctss	0.741	0.279906	0.123112	0	0	0	0	0	0	0	0	0	0	0	0	0	0	0	0	0	0	0	0	0
EBF KO HPCs induced to T cell, 01hr, biol rep2 : CNhs12982 ctss	1.628	0.614962	0.270482	0	0	0	0	0	0	0	0	0	0	0	0	0	0	0	0	0	0	0	0	0
EBF KO HPCs induced to T cell, 01hr, biol rep3 : CNhs13689 ctss	0	0	0	0	0	0	0	0	0	0	0	0	0	0	0	0	0	0	0	0	0	0	0	0
EBF KO HPCs induced to T cell, 02hr, biol rep1 : CNhs12233 ctss	0	0	0	0	0	0	0	0	0	0	0	0	0	0	0	0	0	0	0	0	0	0	0	0
EBF KO HPCs induced to T cell, 02hr, biol rep2 : CNhs12984 ctss	0	0	0	0	0	0	0	0	0	0	0	0	0	0	0	0	0	0	0	0	0	0	0	0
EBF KO HPCs induced to T cell, 02hr, biol rep3 : CNhs13690 ctss	2.171	0.820075	0.360698	0	0	0	0	0	0	0	0	0	0	0	0	0	0	0	0	0	0	0	0	0
EBF KO HPCs induced to T cell, 04hr, biol rep1 : CNhs12234 ctss	0.78	0.294638	0.129592	0	0	0	0	0	0	0	0	0	0	0	0	0	0	0	0	0	0	0	0	0
EBF KO HPCs induced to T cell, 04hr, biol rep2 : CNhs12985 ctss	8.593	3.24592	1.42767	0	0	0	0	0	0	0	0	0	0	0	0	0	0	0	0	0	0	0	0	0
EBF KO HPCs induced to T cell, 04hr, biol rep3 : CNhs13691 ctss	0.83	0.313525	0.137899	0	0	0	0	0	0	0	0	0	0	0	0	0	0	0	0	0	0	0	0	0
EBF KO HPCs induced to T cell, 06hr, biol rep1 : CNhs12235 ctss	1.228	0.463865	0.204024	0	0	0	0	0	0	0	0	0	0	0	0	0	0	0	0	0	0	0	0	0
EBF KO HPCs induced to T cell, 06hr, biol rep2 : CNhs12986 ctss	15.131	5.71559	2.51392	0	0	0	0	0	0	0	0	0	0	0	0	0	0	0	0	0	0	0	0	0
EBF KO HPCs induced to T cell, 06hr, biol rep3 : CNhs13587 ctss	0	0	0	0	0	0	0	0	0	0	0	0	0	0	0	0	0	0	0	0	0	0	0	0
EBF KO HPCs induced to T cell, 08hr, biol rep1 : CNhs12236 ctss	2.02	0.763036	0.33561	0	0	0	0	0	0	0	0	0	0	0	0	0	0	0	0	0	0	0	0	0
EBF KO HPCs induced to T cell, 08hr, biol rep2 : CNhs12987 ctss	15.473	5.84478	2.57074	0	0	0	0	0	0	0	0	0	0	0	0	0	0	0	0	0	0	0	0	0
EBF KO HPCs induced to T cell, 08hr, biol rep3 : CNhs13588 ctss	3.028	1.1438	0.503083	0	0	0	0	0	0	0	0	0	0	0	0	0	0	0	0	0	0	0	0	0
EBF KO HPCs induced to T cell, 10hr, biol rep1 : CNhs12237 ctss	5.16	1.94914	0.857301	0	0	0	0	0	0	0	0	0	0	0	0	0	0	0	0	0	0	0	0	0
EBF KO HPCs induced to T cell, 10hr, biol rep2 : CNhs12988 ctss	10.958	4.13928	1.8206	0	0	0	0	0	0	0	0	0	0	0	0	0	0	0	0	0	0	0	0	0
EBF KO HPCs induced to T cell, 10hr, biol rep3 : CNhs13589 ctss	0	0	0	0	0	0	0	0	0	0	0	0	0	0	0	0	0	0	0	0	0	0	0	0
EBF KO HPCs induced to T cell, 12hr, biol rep1 : CNhs12238 ctss	4.157	1.57027	0.690659	0	0	0	0	0	0	0	0	0	0	0	0	0	0	0	0	0	0	0	0	0
EBF KO HPCs induced to T cell, 12hr, biol rep2 : CNhs12989 ctss	15.503	5.85611	2.57572	0	0	0	0	0	0	0	0	0	0	0	0	0	0	0	0	0	0	0	0	0
EBF KO HPCs induced to T cell, 12hr, biol rep3 : CNhs13590 ctss	0	0	0	0	0	0	0	0	0	0	0	0	0	0	0	0	0	0	0	0	0	0	0	0
EBF KO HPCs induced to T cell, 24hr, biol rep1 : CNhs12239 ctss	10.697	4.04069	1.77724	0	0	0	0	0	0	0	0	0	0	0	0	0	0	0	0	0	0	0	0	0
EBF KO HPCs induced to T cell, 24hr, biol rep2 : CNhs12990 ctss	13.68	5.16749	2.27284	0	0	0	0	0	0	0	0	0	0	0	0	0	0	0	0	0	0	0	0	0
EBF KO HPCs induced to T cell, 24hr, biol rep3 : CNhs13591 ctss	0	0	0	0	0	0	0	0	0	0	0	0	0	0	0	0	0	0	0	0	0	0	0	0
EBF KO HPCs induced to T cell, day02, biol rep1 : CNhs12240 ctss	13.074	4.93858	2.17216	0	0	0	0	0	0	0	0	0	0	0	0	0	0	0	0	0	0	0	0	0
EBF KO HPCs induced to T cell, day02, biol rep2 : CNhs12991 ctss	8.445	3.19002	1.40308	0	0	0	0	0	0	0	0	0	0	0	0	0	0	0	0	0	0	0	0	0
EBF KO HPCs induced to T cell, day02, biol rep3 : CNhs13592 ctss	3.863	1.45921	0.641813	0	0	0	0	0	0	0	0	0	0	0	0	0	0	0	0	0	0	0	0	0
EBF KO HPCs induced to T cell, day03, biol rep1 : CNhs11059 ctss	21.411	8.0878	3.5573	0	0	0	0	0	0	0	0	0	0	0	0	0	0	0	0	0	0	0	0	0
EBF KO HPCs induced to T cell, day03, biol rep2 : CNhs13684 ctss	6.497	2.45418	1.07943	0	0	0	0	0	0	0	0	0	0	0	0	0	0	0	0	0	0	0	0	0
EBF KO HPCs induced to T cell, day03, biol rep3 : CNhs13593 ctss	4.005	1.51285	0.665405	0	0	0	0	0	0	0	0	0	0	0	0	0	0	0	0	0	0	0	0	0
EBF KO HPCs induced to T cell, day04, biol rep1 : CNhs12241 ctss	28.534	10.7784	4.74074	0	0	0	0	0	0	0	0	0	0	0	0	0	0	0	0	0	0	0	0	0
EBF KO HPCs induced to T cell, day04, biol rep2 : CNhs13686 ctss	5.575	2.1059	0.926251	0	0	0	0	0	0	0	0	0	0	0	0	0	0	0	0	0	0	0	0	0
EBF KO HPCs induced to T cell, day04, biol rep3 : CNhs13595 ctss	11.673	4.40936	1.93939	0	0	0	0	0	0	0	0	0	0	0	0	0	0	0	0	0	0	0	0	0
EBF KO HPCs induced to T cell, day05, biol rep1 : CNhs12242 ctss	40.357	15.2445	6.70506	0	0	0	0	0	0	0	0	0	0	0	0	0	0	0	0	0	0	0	0	0
EBF KO HPCs induced to T cell, day05, biol rep2 : CNhs12992 ctss	2.453	0.926597	0.40755	0	0	0	0	0	0	0	0	0	0	0	0	0	0	0	0	0	0	0	0	0
EBF KO HPCs induced to T cell, day05, biol rep3 : CNhs13596 ctss	12.199	4.60806	2.02679	0	0	0	0	0	0	0	0	0	0	0	0	0	0	0	0	0	0	0	0	0
EBF KO HPCs induced to T cell, day06, biol rep1 : CNhs11060 ctss	46.213	17.4565	7.67799	0	0	0	0	0	0	0	0	0	0	0	0	0	0	0	0	0	0	0	0	0
EBF KO HPCs induced to T cell, day06, biol rep2 : CNhs12993 ctss	7.763	2.9324	1.28977	0	0	0	0	0	0	0	0	0	0	0	0	0	0	0	0	0	0	0	0	0
EBF KO HPCs induced to T cell, day06, biol rep3 : CNhs13597 ctss	0	0	0	0	0	0	0	0	0	0	0	0	0	0	0	0	0	0	0	0	0	0	0	0
Embryonic fibroblasts, donor1 : CNhs12130 ctss	7.323	2.76619	1.21667	0	0	0	0	0	0	0	0	0	0	0	0	0	0	0	0	0	0	0	0	0
epididymis and seminiferous tubule, neonate N00 : CNhs11218 ctss	11.813	4.46225	1.96265	0	0	0	0	0	0	0	0	0	0	0	0	0	0	0	0	0	0	0	0	0
epididymis and seminiferous tubule, neonate N30 : CNhs11199 ctss	59.84	22.604	9.94203	0	0	0	0	0	0	0	0	0	0	0	0	0	0	0	0	0	0	0	0	0
epididymis, adult : CNhs10490 ctss	21.229	8.01905	3.52706	1	0	0	0	0	0	0	0	0	0	0	0	0	0	0	0	0	0	0	0	0
ES-46C derived epistem cells, biol rep1 : CNhs14123 ctss	0	0	0	0	0	0	0	0	0	0	0	0	0	0	0	0	0	0	0	0	0	0	0	0
ES-46C derived epistem cells, biol rep2 : CNhs14124 ctss	0	0	0	0	0	0	0	0	0	0	0	0	0	0	0	0	0	0	0	0	0	0	0	0
ES-46C derived epistem cells, biol rep3 : CNhs14125 ctss	0	0	0	0	0	0	0	0	0	0	0	0	0	0	0	0	0	0	0	0	0	0	0	0
ES-46C derived epistem cells, neuronal differentiation, day05, biol rep1 : CNhs14126 ctss	0	0	0	0	0	0	0	0	0	0	0	0	0	0	0	0	0	0	0	0	1	0	1	0
ES-46C derived epistem cells, neuronal differentiation, day14, biol rep1 : CNhs14127 ctss	0	0	0	0	0	0	0	0	0	0	0	0	0	0	0	0	0	0	0	0	1	0	1	0
ES-46C embryonic stem cells, neuronal differentiation, day00, biol rep1 : CNhs14104 ctss	0	0	0	0	0	0	0	0	0	0	0	0	0	0	0	0	0	0	0	0	1	0	1	0
ES-46C embryonic stem cells, neuronal differentiation, day00, biol rep2 : CNhs14109 ctss	0	0	0	0	0	0	0	0	0	0	0	0	0	0	0	0	0	0	0	0	1	0	1	0
ES-46C embryonic stem cells, neuronal differentiation, day01, biol rep1 : CNhs14105 ctss	0	0	0	0	0	0	0	0	0	0	0	0	0	0	0	0	0	0	0	0	1	0	1	0
ES-46C embryonic stem cells, neuronal differentiation, day01, biol rep2 : CNhs14110 ctss	0	0	0	0	0	0	0	0	0	0	0	0	0	0	0	0	0	0	0	0	1	0	1	0
ES-46C embryonic stem cells, neuronal differentiation, day02, biol rep1 : CNhs14106 ctss	0	0	0	0	0	0	0	0	0	0	0	0	0	0	0	0	0	0	0	0	1	0	1	0
ES-46C embryonic stem cells, neuronal differentiation, day02, biol rep2 : CNhs14111 ctss	0	0	0	0	0	0	0	0	0	0	0	0	0	0	0	0	0	0	0	0	1	0	1	0
ES-46C embryonic stem cells, neuronal differentiation, day03, biol rep1 : CNhs14107 ctss	0	0	0	0	0	0	0	0	0	0	0	0	0	0	0	0	0	0	0	0	1	0	1	0
ES-46C embryonic stem cells, neuronal differentiation, day03, biol rep2 : CNhs14112 ctss	0	0	0	0	0	0	0	0	0	0	0	0	0	0	0	0	0	0	0	0	1	0	1	0
ES-46C embryonic stem cells, neuronal differentiation, day04, biol rep1 : CNhs14108 ctss	0	0	0	0	0	0	0	0	0	0	0	0	0	0	0	0	0	0	0	0	1	0	1	0
ES-46C embryonic stem cells, neuronal differentiation, day04, biol rep2 : CNhs14113 ctss	0	0	0	0	0	0	0	0	0	0	0	0	0	0	0	0	0	0	0	0	1	0	1	0
ES-Ert2 embryonic stem cells, tamoxifen treated, 48hr, biol rep1 : CNhs14101 ctss	0	0	0	0	0	0	0	0	0	0	0	0	0	0	0	0	0	0	0	0	0	0	0	0
ES-Ert2 embryonic stem cells, tamoxifen treated, 48hr, biol rep2 : CNhs14102 ctss	0	0	0	0	0	0	0	0	0	0	0	0	0	0	0	0	0	0	0	0	0	0	0	0
ES-Ert2 embryonic stem cells, tamoxifen treated, 48hr, biol rep3 : CNhs14103 ctss	0	0	0	0	0	0	0	0	0	0	0	0	0	0	0	0	0	0	0	0	0	0	0	0
ES-Ert2 embryonic stem cells, untreated control, 48hr, biol rep1 : CNhs14098 ctss	0	0	0	0	0	0	0	0	0	0	0	0	0	0	0	0	0	0	0	0	0	0	0	0
ES-Ert2 embryonic stem cells, untreated control, 48hr, biol rep2 : CNhs14099 ctss	0	0	0	0	0	0	0	0	0	0	0	0	0	0	0	0	0	0	0	0	0	0	0	0
ES-Ert2 embryonic stem cells, untreated control, 48hr, biol rep3 : CNhs14100 ctss	0	0	0	0	0	0	0	0	0	0	0	0	0	0	0	0	0	0	0	0	0	0	0	0
ES-OS25 embryonic stem cells, aminitin treatment for 7hr, biol rep1 : CNhs14094 ctss	0	0	0	0	0	0	0	0	0	0	0	0	0	0	0	0	0	0	0	0	0	0	0	0
ES-OS25 embryonic stem cells, aminitin treatment for 7hr, biol rep2 : CNhs14095 ctss	0	0	0	0	0	0	0	0	0	0	0	0	0	0	0	0	0	0	0	0	0	0	0	0
ES-OS25 embryonic stem cells, aminitin treatment for 7hr, biol rep3 : CNhs14097 ctss	0	0	0	0	0	0	0	0	0	0	0	0	0	0	0	0	0	0	0	0	0	0	0	0
ES-OS25 embryonic stem cells, DMSO control, biol rep1 : CNhs14085 ctss	0	0	0	0	0	0	0	0	0	0	0	0	0	0	0	0	0	0	0	0	0	0	0	0
ES-OS25 embryonic stem cells, DMSO control, biol rep2 : CNhs14086 ctss	0	0	0	0	0	0	0	0	0	0	0	0	0	0	0	0	0	0	0	0	0	0	0	0
ES-OS25 embryonic stem cells, DMSO control, biol rep3 : CNhs14087 ctss	0	0	0	0	0	0	0	0	0	0	0	0	0	0	0	0	0	0	0	0	0	0	0	0
ES-OS25 embryonic stem cells, flavopiridol treatment, 01hr, biol rep1 : CNhs14088 ctss	0	0	0	0	0	0	0	0	0	0	0	0	0	0	0	0	0	0	0	0	0	0	0	0
ES-OS25 embryonic stem cells, flavopiridol treatment, 01hr, biol rep2 : CNhs14089 ctss	0	0	0	0	0	0	0	0	0	0	0	0	0	0	0	0	0	0	0	0	0	0	0	0
ES-OS25 embryonic stem cells, flavopiridol treatment, 01hr, biol rep3 : CNhs14090 ctss	0	0	0	0	0	0	0	0	0	0	0	0	0	0	0	0	0	0	0	0	0	0	0	0
ES-OS25 embryonic stem cells, KD for exosomal component EXOSC3, biol rep1 : CNhs14118 ctss	0	0	0	0	0	0	0	0	0	0	0	0	0	0	0	0	0	0	0	0	0	0	0	0
ES-OS25 embryonic stem cells, KD for exosomal component EXOSC3, biol rep2 : CNhs14119 ctss	0	0	0	0	0	0	0	0	0	0	0	0	0	0	0	0	0	0	0	0	0	0	0	0
ES-OS25 embryonic stem cells, KD for exosomal component EXOSC5, biol rep1 : CNhs14121 ctss	0	0	0	0	0	0	0	0	0	0	0	0	0	0	0	0	0	0	0	0	0	0	0	0
ES-OS25 embryonic stem cells, KD for exosomal component EXOSC5, biol rep2 : CNhs14122 ctss	0	0	0	0	0	0	0	0	0	0	0	0	0	0	0	0	0	0	0	0	0	0	0	0
ES-OS25 embryonic stem cells, scrambled siRNA control, biol rep1 : CNhs14116 ctss	0	0	0	0	0	0	0	0	0	0	0	0	0	0	0	0	0	0	0	0	0	0	0	0
ES-OS25 embryonic stem cells, scrambled siRNA control, biol rep2 : CNhs14117 ctss	0	0	0	0	0	0	0	0	0	0	0	0	0	0	0	0	0	0	0	0	0	0	0	0
ES-OS25 embryonic stem cells, untreated control, biol rep1 : CNhs14091 ctss	0	0	0	0	0	0	0	0	0	0	0	0	0	0	0	0	0	0	0	0	0	0	0	0
ES-OS25 embryonic stem cells, untreated control, biol rep2 : CNhs14092 ctss	0	0	0	0	0	0	0	0	0	0	0	0	0	0	0	0	0	0	0	0	0	0	0	0
ES-OS25 embryonic stem cells, untreated control, biol rep3 : CNhs14093 ctss	0	0	0	0	0	0	0	0	0	0	0	0	0	0	0	0	0	0	0	0	0	0	0	0
ES-OS25 embryonic stem cells, untreated siRNA control, biol rep1 : CNhs14114 ctss	0	0	0	0	0	0	0	0	0	0	0	0	0	0	0	0	0	0	0	0	0	0	0	0
ES-OS25 embryonic stem cells, untreated siRNA control, biol rep2 : CNhs14115 ctss	0	0	0	0	0	0	0	0	0	0	0	0	0	0	0	0	0	0	0	0	0	0	0	0
eyeball, adult : CNhs10484 ctss	19.992	7.55179	3.32154	1	0	0	0	0	0	0	0	0	0	0	0	0	0	0	0	0	0	0	0	0
eyeball, embryo E12 : CNhs11016 ctss	0	0	0	0	0	0	0	0	0	0	0	0	0	0	0	0	0	0	0	0	0	0	0	0
eyeball, embryo E14 : CNhs10521 ctss	0	0	0	0	0	0	0	0	0	0	0	0	0	0	0	0	0	0	0	0	0	0	0	0
eyeball, embryo E15 : CNhs10593 ctss	0	0	0	0	0	0	0	0	0	0	0	0	0	0	0	0	0	0	0	0	0	0	0	0
eyeball, embryo E17 : CNhs11023 ctss	0.452	0.170739	0.0750969	0	0	0	0	0	0	0	0	0	0	0	0	0	0	0	0	0	0	0	0	0
eyeball, neonate N00 : CNhs11207 ctss	3.198	1.20801	0.531327	0	0	0	0	0	0	0	0	0	0	0	0	0	0	0	0	0	0	0	0	0
eyeball, neonate N01 : CNhs11140 ctss	0.384	0.145052	0.0637991	0	0	0	0	0	0	0	0	0	0	0	0	0	0	0	0	0	0	0	0	0
eyeball, neonate N02 : CNhs11205 ctss	0.656	0.247798	0.10899	0	0	0	0	0	0	0	0	0	0	0	0	0	0	0	0	0	0	0	0	0
eyeball, neonate N16 : CNhs11188 ctss	14.229	5.37487	2.36406	0	0	0	0	0	0	0	0	0	0	0	0	0	0	0	0	0	0	0	0	0
Follicle Associated Epithelium, pool2 : CNhs13211 ctss	321.585	121.476	53.4293	0	0	0	0	0	0	0	0	0	0	0	0	0	0	0	0	0	0	0	0	0
Follicle Associated Epithelium, pool3 : CNhs13200 ctss	240.88	90.9901	40.0207	0	0	0	0	0	0	0	0	0	0	0	0	0	0	0	0	0	0	0	0	0
forelimb, embryo E11 : CNhs10596 ctss	0	0	0	0	0	0	0	0	0	0	0	0	0	0	0	0	0	0	0	0	0	0	0	0
forelimb, embryo E12 : CNhs10600 ctss	0	0	0	0	0	0	0	0	0	0	0	0	0	0	0	0	0	0	0	0	0	0	0	0
forelimb, embryo E13 : CNhs10589 ctss	0	0	0	0	0	0	0	0	0	0	0	0	0	0	0	0	0	0	0	0	0	0	0	0
forelimb, embryo E14 : CNhs10577 ctss	0	0	0	0	0	0	0	0	0	0	0	0	0	0	0	0	0	0	0	0	0	0	0	0
forelimb, embryo E15 : CNhs11007 ctss	0	0	0	0	0	0	0	0	0	0	0	0	0	0	0	0	0	0	0	0	0	0	0	0
forelimb, embryo E17 : CNhs10598 ctss	0	0	0	0	0	0	0	0	0	0	0	0	0	0	0	0	0	0	0	0	0	0	0	0
forelimb, embryo E18 : CNhs11008 ctss	4.116	1.55478	0.683847	0	0	0	0	0	0	0	0	0	0	0	0	0	0	0	0	0	0	0	0	0
gonad, embryo E13 : CNhs11044 ctss	0	0	0	0	0	0	0	0	0	0	0	0	0	0	0	0	0	0	0	0	0	0	0	0
GP2+ M cell, pool1 : CNhs13228 ctss	471.444	178.083	78.3274	0	0	0	0	0	0	0	0	0	0	0	0	0	0	0	0	0	0	0	0	0
GP2+ M cell, pool2 : CNhs13231 ctss	302.395	114.227	50.241	0	0	0	0	0	0	0	0	0	0	0	0	0	0	0	0	0	0	0	0	0
GP2+ M cell, pool3 : CNhs13240 ctss	287.008	108.415	47.6845	0	0	0	0	0	0	0	0	0	0	0	0	0	0	0	0	0	0	0	0	0
Granule cells, donor1 : CNhs12131 ctss	0	0	0	0	0	0	0	0	0	0	0	0	0	0	0	0	0	0	0	0	0	0	0	0
Granule cells, donor2 : CNhs12357 ctss	0	0	0	0	0	0	0	0	0	0	0	0	0	0	0	0	0	0	0	0	0	0	0	0
Granule cells, donor3 : CNhs12108 ctss	0	0	0	0	0	0	0	0	0	0	0	0	0	0	0	0	0	0	0	0	0	0	0	0
granulocyte macrophage progenitor GMP, biol rep1 : CNhs12206 ctss	35.813	13.528	5.9501	0	0	0	0	0	0	0	0	0	0	0	0	0	0	0	0	0	0	0	0	0
granulocyte macrophage progenitor GMP, biol rep2 : CNhs12202 ctss	47.609	17.9838	7.90993	0	0	0	0	0	0	0	0	0	0	0	0	0	0	0	0	0	0	0	0	0
granulocyte macrophage progenitor GMP, biol rep3 : CNhs11928 ctss	55.98	21.1459	9.30072	0	0	0	0	0	0	0	0	0	0	0	0	0	0	0	0	0	0	0	0	0
heart, embryo E11 : CNhs10586 ctss	0	0	0	0	0	0	0	0	0	1	0	0	0	0	0	0	0	0	0	0	0	0	0	0
heart, embryo E12 : CNhs11015 ctss	0	0	0	0	0	0	0	0	0	1	0	0	0	0	0	0	0	0	0	0	0	0	0	0
heart, embryo E13 : CNhs11013 ctss	0	0	0	0	0	0	0	0	0	1	0	0	0	0	0	0	0	0	0	0	0	0	0	0
heart, embryo E14 : CNhs10597 ctss	0	0	0	0	0	0	0	0	0	1	0	0	0	0	0	0	0	0	0	0	0	0	0	0
heart, embryo E15 : CNhs11017 ctss	0	0	0	0	0	0	0	0	0	1	0	0	0	0	0	0	0	0	0	0	0	0	0	0
heart, embryo E16 : CNhs11021 ctss	0.617	0.233066	0.102511	0	0	0	0	0	0	1	0	0	0	0	0	0	0	0	0	0	0	0	0	0
heart, embryo E17 : CNhs11025 ctss	0	0	0	0	0	0	0	0	0	1	0	0	0	0	0	0	0	0	0	0	0	0	0	0
heart, embryo E18 : CNhs11030 ctss	2.146	0.810631	0.356544	0	0	0	0	0	0	1	0	0	0	0	0	0	0	0	0	0	0	0	0	0
heart, neonate N00 : CNhs11213 ctss	15.647	5.91051	2.59965	0	0	0	0	0	0	1	0	0	0	0	0	0	0	0	0	0	0	0	0	0
heart, neonate N03 : CNhs11221 ctss	2.798	1.05692	0.46487	0	0	0	0	0	0	1	0	0	0	0	0	0	0	0	0	0	0	0	0	0
heart, neonate N10 : CNhs11118 ctss	3.283	1.24012	0.545449	0	0	0	0	0	0	1	0	0	0	0	0	0	0	0	0	0	0	0	0	0
heart, neonate N16 : CNhs11209 ctss	31.617	11.943	5.25296	0	0	0	0	0	0	1	0	0	0	0	0	0	0	0	0	0	0	0	0	0
heart, neonate N20 : CNhs11127 ctss	35.234	13.3093	5.8539	0	0	0	0	0	0	1	0	0	0	0	0	0	0	0	0	0	0	0	0	0
heart, neonate N25 : CNhs11196 ctss	46.325	17.4988	7.6966	0	0	0	0	0	0	1	0	0	0	0	0	0	0	0	0	0	0	0	0	0
heart, neonate N30 : CNhs11202 ctss	107.365	40.5561	17.838	0	0	0	0	0	0	1	0	0	0	0	0	0	0	0	0	0	0	0	0	0
hematopoietic stem cell, aorta-gonad-mesonephros (AGM) region derived, embryo E10.5 : CNhs14374 ctss	0	0	0	0	0	0	0	0	0	0	0	0	0	0	0	0	0	0	0	0	0	0	0	0
hematopoietic stem cell, bone marrow derived, adult 2years : CNhs14157 ctss	0	0	0	1	0	0	0	0	0	0	0	0	0	0	0	0	0	0	0	0	0	0	0	0
hematopoietic stem cell, bone marrow derived, embryo E19.5 : CNhs14375 ctss	0	0	0	0	0	0	0	0	0	0	0	0	0	0	0	0	0	0	0	0	0	0	0	0
hematopoietic stem cell, bone marrow derived, newborn 2-3months : CNhs14156 ctss	0	0	0	0	0	0	0	0	0	0	0	0	0	0	0	0	0	0	0	0	0	0	0	0
hematopoietic stem cell, fetal liver derived, embryo E12.5 : CNhs14153 ctss	0	0	0	0	1	0	0	0	0	0	0	0	0	0	0	0	0	0	0	0	0	0	0	0
hematopoietic stem cell, fetal liver derived, embryo E14.5 : CNhs14154 ctss	0	0	0	0	1	0	0	0	0	0	0	0	0	0	0	0	0	0	0	0	0	0	0	0
hematopoietic stem cell, fetal liver derived, embryo E19.5 : CNhs14155 ctss	0	0	0	0	1	0	0	0	0	0	0	0	0	0	0	0	0	0	0	0	0	0	0	0
hematopoietic stem cell, placenta derived, embryo E10.5 : CNhs14150 ctss	0	0	0	0	0	0	0	0	0	0	0	0	0	0	0	0	0	0	0	0	0	0	0	0
hematopoietic stem cell, placenta derived, embryo E11.5 : CNhs14152 ctss	0	0	0	0	0	0	0	0	0	0	0	0	0	0	0	0	0	0	0	0	0	0	0	0
hematopoietic stem cell,aorta-gonad-mesonephros (AGM) region derived, embryo E11.5 : CNhs14151 ctss	0	0	0	0	0	0	0	0	0	0	0	0	0	0	0	0	0	0	0	0	0	0	0	0
hepatic Sinusoidal Endothelial Cells, donor1 : CNhs13209 ctss	237.109	89.5657	39.3941	0	0	0	0	0	0	0	0	0	0	0	0	0	0	0	0	0	0	0	0	1
hepatic Stellate Cells (lipocyte), donor1 : CNhs13196 ctss	122.18	46.1523	20.2994	0	0	0	0	0	0	0	0	0	0	0	0	0	0	0	0	0	0	0	0	0
hepatic stellate cells, partial hepatectomy, 02hr, biol rep1 : CNhs14393 ctss	162.021	61.2019	26.9188	0	0	0	0	0	0	0	0	0	0	0	0	0	0	0	0	0	0	0	0	0
hepatic stellate cells, partial hepatectomy, 30hr, biol rep1 : CNhs14511 ctss	180.732	68.2698	30.0275	0	0	0	0	0	0	0	0	0	0	0	0	0	0	0	0	0	0	0	0	0
hepatic stellate cells, partial hepatectomy, 30hr, biol rep2 : CNhs14512 ctss	164.46	62.1232	27.324	0	0	0	0	0	0	0	0	0	0	0	0	0	0	0	0	0	0	0	0	0
hepatic stellate cells, partial hepatectomy, 30hr, biol rep3 : CNhs14513 ctss	176.642	66.7248	29.3479	0	0	0	0	0	0	0	0	0	0	0	0	0	0	0	0	0	0	0	0	0
hepatic stellate cells, partial hepatectomy, 48hr, biol rep1 : CNhs14514 ctss	75.541	28.5349	12.5507	0	0	0	0	0	0	0	0	0	0	0	0	0	0	0	0	0	0	0	0	0
hepatic stellate cells, partial hepatectomy, 48hr, biol rep2 : CNhs14515 ctss	135.911	51.3391	22.5807	0	0	0	0	0	0	0	0	0	0	0	0	0	0	0	0	0	0	0	0	0
hepatic stellate cells, partial hepatectomy, 48hr, biol rep3 : CNhs14516 ctss	88.326	33.3643	14.6748	0	0	0	0	0	0	0	0	0	0	0	0	0	0	0	0	0	0	0	0	0
hepatic stellate cells, partial hepatectomy, week01, biol rep1 : CNhs14517 ctss	66.342	25.0601	11.0223	0	0	0	0	0	0	0	0	0	0	0	0	0	0	0	0	0	0	0	0	0
hepatic stellate cells, sham operation, biol rep1 : CNhs14390 ctss	197.001	74.4153	32.7305	0	0	0	0	0	0	0	0	0	0	0	0	0	0	0	0	0	0	0	0	0
hepatic stellate cells, sham operation, biol rep2 : CNhs14391 ctss	145.062	54.7958	24.1011	0	0	0	0	0	0	0	0	0	0	0	0	0	0	0	0	0	0	0	0	0
hepatic stellate cells, sham operation, biol rep3 : CNhs14392 ctss	151.299	57.1518	25.1374	0	0	0	0	0	0	0	0	0	0	0	0	0	0	0	0	0	0	0	0	0
hepatocyte, donor1 : CNhs13078 ctss	105.396	39.8123	17.5109	0	0	0	0	0	0	0	0	0	0	0	0	0	0	0	0	0	0	0	0	0
hepatocyte, donor3 : CNhs12615 ctss	67.463	25.4835	11.2085	0	0	0	0	0	0	0	0	0	0	0	0	0	0	0	0	0	0	0	0	0
hepatocyte, donor6 : CNhs13090 ctss	130.605	49.3348	21.6992	0	0	0	0	0	0	0	0	0	0	0	0	0	0	0	0	0	0	0	0	0
hepatocyte, donor8 : CNhs13091 ctss	117.831	44.5095	19.5769	0	0	0	0	0	0	0	0	0	0	0	0	0	0	0	0	0	0	0	0	0
hepatocytes, partial hepatectomy, 02hr, biol rep1 : CNhs14450 ctss	161.898	61.1554	26.8983	0	0	0	0	0	0	0	0	0	0	0	0	0	0	0	0	0	0	0	0	0
hepatocytes, partial hepatectomy, 02hr, biol rep2 : CNhs14451 ctss	131.077	49.5131	21.7776	0	0	0	0	0	0	0	0	0	0	0	0	0	0	0	0	0	0	0	0	0
hepatocytes, partial hepatectomy, 02hr, biol rep3 : CNhs14452 ctss	143.743	54.2976	23.882	0	0	0	0	0	0	0	0	0	0	0	0	0	0	0	0	0	0	0	0	0
hepatocytes, partial hepatectomy, 30hr, biol rep1 : CNhs14453 ctss	383.414	144.831	63.7018	0	0	0	0	0	0	0	0	0	0	0	0	0	0	0	0	0	0	0	0	0
hepatocytes, partial hepatectomy, 30hr, biol rep2 : CNhs14454 ctss	189.145	71.4477	31.4252	0	0	0	0	0	0	0	0	0	0	0	0	0	0	0	0	0	0	0	0	0
hepatocytes, partial hepatectomy, 30hr, biol rep3 : CNhs14455 ctss	136.832	51.687	22.7338	0	0	0	0	0	0	0	0	0	0	0	0	0	0	0	0	0	0	0	0	0
hepatocytes, partial hepatectomy, 48hr, biol rep1 : CNhs14456 ctss	136.747	51.6549	22.7196	0	0	0	0	0	0	0	0	0	0	0	0	0	0	0	0	0	0	0	0	0
hepatocytes, partial hepatectomy, 48hr, biol rep2 : CNhs14458 ctss	180.027	68.0035	29.9103	0	0	0	0	0	0	0	0	0	0	0	0	0	0	0	0	0	0	0	0	0
hepatocytes, partial hepatectomy, 48hr, biol rep3 : CNhs14459 ctss	145.084	54.8041	24.1048	0	0	0	0	0	0	0	0	0	0	0	0	0	0	0	0	0	0	0	0	0
hepatocytes, partial hepatectomy, week01, biol rep1 : CNhs14460 ctss	102.785	38.8261	17.0771	0	0	0	0	0	0	0	0	0	0	0	0	0	0	0	0	0	0	0	0	0
hepatocytes, partial hepatectomy, week01, biol rep2 : CNhs14461 ctss	45.421	17.1574	7.54641	0	0	0	0	0	0	0	0	0	0	0	0	0	0	0	0	0	0	0	0	0
hepatocytes, partial hepatectomy, week01, biol rep3 : CNhs14462 ctss	135.618	51.2284	22.5321	0	0	0	0	0	0	0	0	0	0	0	0	0	0	0	0	0	0	0	0	0
hepatocytes, sham operation, biol rep1 : CNhs14447 ctss	124.681	47.0971	20.7149	0	0	0	0	0	0	0	0	0	0	0	0	0	0	0	0	0	0	0	0	0
hepatocytes, sham operation, biol rep2 : CNhs14448 ctss	167.416	63.2398	27.8151	0	0	0	0	0	0	0	0	0	0	0	0	0	0	0	0	0	0	0	0	0
hepatocytes, sham operation, biol rep3 : CNhs14449 ctss	163.481	61.7534	27.1613	0	0	0	0	0	0	0	0	0	0	0	0	0	0	0	0	0	0	0	0	0
hippocampus, adult : CNhs10478 ctss	2.734	1.03274	0.454237	1	0	0	0	0	0	0	0	0	0	0	0	0	0	1	0	0	0	0	1	0
hippocampus, neonate N00 : CNhs11228 ctss	0	0	0	0	0	0	0	0	0	0	0	0	0	0	0	0	0	1	0	0	0	0	1	0
Ileum epithelium, pool1 : CNhs13199 ctss	210.356	79.46	34.9493	0	0	0	0	0	0	0	0	0	0	0	0	0	0	0	0	0	0	0	0	0
Ileum epithelium, pool2 : CNhs13232 ctss	374.265	141.375	62.1817	0	0	0	0	0	0	0	0	0	0	0	0	0	0	0	0	0	0	0	0	0
Ileum epithelium, treated with RANKL, day03, pool3 : CNhs13234 ctss	95.122	35.9314	15.8039	0	0	0	0	0	0	0	0	0	0	0	0	0	0	0	0	0	0	0	0	0
Inner ear stem cells, 1st generation stem cells, pool1 : CNhs11929 ctss	1.456	0.54999	0.241905	0	0	0	0	0	0	0	0	0	0	0	0	0	0	0	0	0	0	0	0	0
Inner ear stem cells, 4th generation stem cells, pool1 : CNhs12544 ctss	97.014	36.6461	16.1183	0	0	0	0	0	0	0	0	0	0	0	0	0	0	0	0	0	0	0	0	0
Inner ear stem cells, differentiation, day03, pool1 : CNhs12189 ctss	8.494	3.20853	1.41122	0	0	0	0	0	0	0	0	0	0	0	0	0	0	0	0	0	0	0	0	0
Inner ear stem cells, differentiation, day10, pool1 : CNhs12190 ctss	34.379	12.9863	5.71185	0	0	0	0	0	0	0	0	0	0	0	0	0	0	0	0	0	0	0	0	0
intestinal mucosa, adult : CNhs10506 ctss	3700.03	1397.65	614.736	1	0	0	1	1	0	0	0	0	0	0	0	0	0	0	0	0	0	0	0	0
intestine, adult : CNhs10496 ctss	601.889	227.358	100	1	0	0	1	1	0	0	0	0	0	0	0	0	0	0	0	0	0	0	0	0
intestine, embryo E12 : CNhs11019 ctss	0	0	0	0	0	0	1	0	0	0	0	0	0	0	0	0	0	0	0	0	0	0	0	0
intestine, embryo E13 : CNhs11010 ctss	0	0	0	0	0	0	1	0	0	0	0	0	0	0	0	0	0	0	0	0	0	0	0	0
intestine, embryo E15 : CNhs10602 ctss	0	0	0	0	0	0	1	0	0	0	0	0	0	0	0	0	0	0	0	0	0	0	0	0
intestine, embryo E16 : CNhs10585 ctss	1.412	0.53337	0.234595	0	0	0	1	0	0	0	0	0	0	0	0	0	0	0	0	0	0	0	0	0
intestine, embryo E17 : CNhs10582 ctss	10.897	4.11624	1.81047	0	0	0	1	0	0	0	0	0	0	0	0	0	0	0	0	0	0	0	0	0
intestine, embryo E18 : CNhs10526 ctss	36.523	13.7962	6.06806	0	0	0	1	0	0	0	0	0	0	0	0	0	0	0	0	0	0	0	0	0
intestine, neonate N00 : CNhs11126 ctss	509.17	192.334	84.5953	0	0	0	1	0	0	0	0	0	0	0	0	0	0	0	0	0	0	0	0	0
intestine, neonate N01 : CNhs11192 ctss	116.772	44.1095	19.4009	0	0	0	1	0	0	0	0	0	0	0	0	0	0	0	0	0	0	0	0	0
intestine, neonate N06 : CNhs11102 ctss	153.314	57.9129	25.4721	0	0	0	1	0	0	0	0	0	0	0	0	0	0	0	0	0	0	0	0	0
intestine, neonate N07 : CNhs11095 ctss	167.322	63.2043	27.7995	0	0	0	1	0	0	0	0	0	0	0	0	0	0	0	0	0	0	0	0	0
intestine, neonate N10 : CNhs11098 ctss	178.197	67.3122	29.6063	0	0	0	1	0	0	0	0	0	0	0	0	0	0	0	0	0	0	0	0	0
intestine, neonate N20 : CNhs11187 ctss	574.346	216.954	95.4239	0	0	0	1	0	0	0	0	0	0	0	0	0	0	0	0	0	0	0	0	0
intestine, neonate N25 : CNhs11121 ctss	475.72	179.699	79.0378	0	0	0	1	0	0	0	0	0	0	0	0	0	0	0	0	0	0	0	0	0
intestine, neonate N30 : CNhs11131 ctss	575.518	217.396	95.6186	0	0	0	1	0	0	0	0	0	0	0	0	0	0	0	0	0	0	0	0	0
J2E erythroblastic leukemia response to erythropoietin, 00hr00min, biol rep1 : CNhs12449 ctss	0	0	0	0	0	0	0	0	0	0	0	0	0	0	0	0	0	0	0	0	0	0	0	0
J2E erythroblastic leukemia response to erythropoietin, 00hr00min, biol rep2 : CNhs12668 ctss	0	0	0	0	0	0	0	0	0	0	0	0	0	0	0	0	0	0	0	0	0	0	0	0
J2E erythroblastic leukemia response to erythropoietin, 00hr00min, biol rep3, tech rep1 : CNhs12770 ctss	0	0	0	0	0	0	0	0	0	0	0	0	0	0	0	0	0	0	0	0	0	0	0	0
J2E erythroblastic leukemia response to erythropoietin, 00hr00min, biol rep3, tech rep2 : CNhs14547 ctss	0	0	0	0	0	0	0	0	0	0	0	0	0	0	0	0	0	0	0	0	0	0	0	0
J2E erythroblastic leukemia response to erythropoietin, 00hr15min, biol rep1 : CNhs12644 ctss	0	0	0	0	0	0	0	0	0	0	0	0	0	0	0	0	0	0	0	0	0	0	0	0
J2E erythroblastic leukemia response to erythropoietin, 00hr15min, biol rep2 : CNhs12669 ctss	0	0	0	0	0	0	0	0	0	0	0	0	0	0	0	0	0	0	0	0	0	0	0	0
J2E erythroblastic leukemia response to erythropoietin, 00hr15min, biol rep3 : CNhs12771 ctss	0	0	0	0	0	0	0	0	0	0	0	0	0	0	0	0	0	0	0	0	0	0	0	0
J2E erythroblastic leukemia response to erythropoietin, 00hr30min, biol rep1 : CNhs12645 ctss	0	0	0	0	0	0	0	0	0	0	0	0	0	0	0	0	0	0	0	0	0	0	0	0
J2E erythroblastic leukemia response to erythropoietin, 00hr30min, biol rep2, tech rep1 : CNhs12670 ctss	0	0	0	0	0	0	0	0	0	0	0	0	0	0	0	0	0	0	0	0	0	0	0	0
J2E erythroblastic leukemia response to erythropoietin, 00hr30min, biol rep2, tech rep2 : CNhs14544 ctss	0	0	0	0	0	0	0	0	0	0	0	0	0	0	0	0	0	0	0	0	0	0	0	0
J2E erythroblastic leukemia response to erythropoietin, 00hr30min, biol rep3 : CNhs12772 ctss	0	0	0	0	0	0	0	0	0	0	0	0	0	0	0	0	0	0	0	0	0	0	0	0
J2E erythroblastic leukemia response to erythropoietin, 00hr45min, biol rep1 : CNhs12646 ctss	0	0	0	0	0	0	0	0	0	0	0	0	0	0	0	0	0	0	0	0	0	0	0	0
J2E erythroblastic leukemia response to erythropoietin, 00hr45min, biol rep2 : CNhs12671 ctss	0	0	0	0	0	0	0	0	0	0	0	0	0	0	0	0	0	0	0	0	0	0	0	0
J2E erythroblastic leukemia response to erythropoietin, 00hr45min, biol rep3 : CNhs12773 ctss	0	0	0	0	0	0	0	0	0	0	0	0	0	0	0	0	0	0	0	0	0	0	0	0
J2E erythroblastic leukemia response to erythropoietin, 01hr00min, biol rep1 : CNhs12647 ctss	0	0	0	0	0	0	0	0	0	0	0	0	0	0	0	0	0	0	0	0	0	0	0	0
J2E erythroblastic leukemia response to erythropoietin, 01hr00min, biol rep2 : CNhs12672 ctss	0	0	0	0	0	0	0	0	0	0	0	0	0	0	0	0	0	0	0	0	0	0	0	0
J2E erythroblastic leukemia response to erythropoietin, 01hr00min, biol rep3 : CNhs12774 ctss	0	0	0	0	0	0	0	0	0	0	0	0	0	0	0	0	0	0	0	0	0	0	0	0
J2E erythroblastic leukemia response to erythropoietin, 01hr20min, biol rep1 : CNhs12648 ctss	0	0	0	0	0	0	0	0	0	0	0	0	0	0	0	0	0	0	0	0	0	0	0	0
J2E erythroblastic leukemia response to erythropoietin, 01hr20min, biol rep2 : CNhs12673 ctss	0	0	0	0	0	0	0	0	0	0	0	0	0	0	0	0	0	0	0	0	0	0	0	0
J2E erythroblastic leukemia response to erythropoietin, 01hr20min, biol rep3 : CNhs12775 ctss	0	0	0	0	0	0	0	0	0	0	0	0	0	0	0	0	0	0	0	0	0	0	0	0
J2E erythroblastic leukemia response to erythropoietin, 01hr40min, biol rep1 : CNhs12649 ctss	0	0	0	0	0	0	0	0	0	0	0	0	0	0	0	0	0	0	0	0	0	0	0	0
J2E erythroblastic leukemia response to erythropoietin, 01hr40min, biol rep2 : CNhs12674 ctss	0	0	0	0	0	0	0	0	0	0	0	0	0	0	0	0	0	0	0	0	0	0	0	0
J2E erythroblastic leukemia response to erythropoietin, 01hr40min, biol rep3 : CNhs12776 ctss	0	0	0	0	0	0	0	0	0	0	0	0	0	0	0	0	0	0	0	0	0	0	0	0
J2E erythroblastic leukemia response to erythropoietin, 02hr00min, biol rep1 : CNhs12650 ctss	0	0	0	0	0	0	0	0	0	0	0	0	0	0	0	0	0	0	0	0	0	0	0	0
J2E erythroblastic leukemia response to erythropoietin, 02hr00min, biol rep2 : CNhs12675 ctss	0	0	0	0	0	0	0	0	0	0	0	0	0	0	0	0	0	0	0	0	0	0	0	0
J2E erythroblastic leukemia response to erythropoietin, 02hr00min, biol rep3, tech rep1 : CNhs12777 ctss	0	0	0	0	0	0	0	0	0	0	0	0	0	0	0	0	0	0	0	0	0	0	0	0
J2E erythroblastic leukemia response to erythropoietin, 02hr00min, biol rep3, tech rep2 : CNhs14548 ctss	0	0	0	0	0	0	0	0	0	0	0	0	0	0	0	0	0	0	0	0	0	0	0	0
J2E erythroblastic leukemia response to erythropoietin, 02hr30min, biol rep1 : CNhs12651 ctss	0	0	0	0	0	0	0	0	0	0	0	0	0	0	0	0	0	0	0	0	0	0	0	0
J2E erythroblastic leukemia response to erythropoietin, 02hr30min, biol rep2 : CNhs12676 ctss	0	0	0	0	0	0	0	0	0	0	0	0	0	0	0	0	0	0	0	0	0	0	0	0
J2E erythroblastic leukemia response to erythropoietin, 02hr30min, biol rep3 : CNhs12778 ctss	0	0	0	0	0	0	0	0	0	0	0	0	0	0	0	0	0	0	0	0	0	0	0	0
J2E erythroblastic leukemia response to erythropoietin, 03hr00min, biol rep1 : CNhs12450 ctss	0	0	0	0	0	0	0	0	0	0	0	0	0	0	0	0	0	0	0	0	0	0	0	0
J2E erythroblastic leukemia response to erythropoietin, 03hr00min, biol rep2 : CNhs12677 ctss	0	0	0	0	0	0	0	0	0	0	0	0	0	0	0	0	0	0	0	0	0	0	0	0
J2E erythroblastic leukemia response to erythropoietin, 03hr00min, biol rep3 : CNhs12779 ctss	0	0	0	0	0	0	0	0	0	0	0	0	0	0	0	0	0	0	0	0	0	0	0	0
J2E erythroblastic leukemia response to erythropoietin, 03hr30min, biol rep1 : CNhs12451 ctss	0	0	0	0	0	0	0	0	0	0	0	0	0	0	0	0	0	0	0	0	0	0	0	0
J2E erythroblastic leukemia response to erythropoietin, 03hr30min, biol rep2 : CNhs12678 ctss	0	0	0	0	0	0	0	0	0	0	0	0	0	0	0	0	0	0	0	0	0	0	0	0
J2E erythroblastic leukemia response to erythropoietin, 03hr30min, biol rep3 : CNhs12780 ctss	0	0	0	0	0	0	0	0	0	0	0	0	0	0	0	0	0	0	0	0	0	0	0	0
J2E erythroblastic leukemia response to erythropoietin, 04hr00min, biol rep1 : CNhs12452 ctss	0	0	0	0	0	0	0	0	0	0	0	0	0	0	0	0	0	0	0	0	0	0	0	0
J2E erythroblastic leukemia response to erythropoietin, 04hr00min, biol rep2 : CNhs12679 ctss	0	0	0	0	0	0	0	0	0	0	0	0	0	0	0	0	0	0	0	0	0	0	0	0
J2E erythroblastic leukemia response to erythropoietin, 04hr00min, biol rep3 : CNhs12781 ctss	0	0	0	0	0	0	0	0	0	0	0	0	0	0	0	0	0	0	0	0	0	0	0	0
J2E erythroblastic leukemia response to erythropoietin, 06hr00min, biol rep1 : CNhs12453 ctss	0	0	0	0	0	0	0	0	0	0	0	0	0	0	0	0	0	0	0	0	0	0	0	0
J2E erythroblastic leukemia response to erythropoietin, 06hr00min, biol rep2 : CNhs12680 ctss	0	0	0	0	0	0	0	0	0	0	0	0	0	0	0	0	0	0	0	0	0	0	0	0
J2E erythroblastic leukemia response to erythropoietin, 06hr00min, biol rep3 : CNhs12782 ctss	0	0	0	0	0	0	0	0	0	0	0	0	0	0	0	0	0	0	0	0	0	0	0	0
J2E erythroblastic leukemia response to erythropoietin, 12hr00min, biol rep1 : CNhs12454 ctss	0	0	0	0	0	0	0	0	0	0	0	0	0	0	0	0	0	0	0	0	0	0	0	0
J2E erythroblastic leukemia response to erythropoietin, 12hr00min, biol rep2, tech rep1 : CNhs12681 ctss	0	0	0	0	0	0	0	0	0	0	0	0	0	0	0	0	0	0	0	0	0	0	0	0
J2E erythroblastic leukemia response to erythropoietin, 12hr00min, biol rep2, tech rep2 : CNhs14546 ctss	0	0	0	0	0	0	0	0	0	0	0	0	0	0	0	0	0	0	0	0	0	0	0	0
J2E erythroblastic leukemia response to erythropoietin, 12hr00min, biol rep3 : CNhs12783 ctss	0	0	0	0	0	0	0	0	0	0	0	0	0	0	0	0	0	0	0	0	0	0	0	0
J2E erythroblastic leukemia response to erythropoietin, 24hr00min, biol rep1 : CNhs12455 ctss	0	0	0	0	0	0	0	0	0	0	0	0	0	0	0	0	0	0	0	0	0	0	0	0
J2E erythroblastic leukemia response to erythropoietin, 24hr00min, biol rep2 : CNhs12682 ctss	0	0	0	0	0	0	0	0	0	0	0	0	0	0	0	0	0	0	0	0	0	0	0	0
J2E erythroblastic leukemia response to erythropoietin, 24hr00min, biol rep3 : CNhs12784 ctss	0	0	0	0	0	0	0	0	0	0	0	0	0	0	0	0	0	0	0	0	0	0	0	0
J2E erythroblastic leukemia response to erythropoietin, 48hr00min, biol rep1 : CNhs12456 ctss	0	0	0	0	0	0	0	0	0	0	0	0	0	0	0	0	0	0	0	0	0	0	0	0
J2E erythroblastic leukemia response to erythropoietin, 48hr00min, biol rep2 : CNhs12683 ctss	0	0	0	0	0	0	0	0	0	0	0	0	0	0	0	0	0	0	0	0	0	0	0	0
J2E erythroblastic leukemia response to erythropoietin, 48hr00min, biol rep3 : CNhs12785 ctss	2.576	0.97306	0.427986	0	0	0	0	0	0	0	0	0	0	0	0	0	0	0	0	0	0	0	0	0
kidney, embryo E14 : CNhs10606 ctss	0	0	0	0	0	0	0	0	0	0	0	0	0	0	0	0	0	0	0	0	0	0	0	0
kidney, embryo E15 : CNhs10997 ctss	2.742	1.03576	0.455566	0	0	0	0	0	0	0	0	0	0	0	0	0	0	0	0	0	0	0	0	0
kidney, embryo E16 : CNhs10584 ctss	0	0	0	0	0	0	0	0	0	0	0	0	0	0	0	0	0	0	0	0	0	0	0	0
kidney, embryo E17 : CNhs11028 ctss	0	0	0	0	0	0	0	0	0	0	0	0	0	0	0	0	0	0	0	0	0	0	0	0
kidney, embryo E18 : CNhs11001 ctss	0	0	0	0	0	0	0	0	0	0	0	0	0	0	0	0	0	0	0	0	0	0	0	0
kidney, neonate N00 : CNhs11214 ctss	2.455	0.927353	0.407883	0	0	0	0	0	0	0	0	0	0	0	0	0	0	0	0	0	0	0	0	0
kidney, neonate N10 : CNhs11206 ctss	4.996	1.88719	0.830053	0	0	0	0	0	0	0	0	0	0	0	0	0	0	0	0	0	0	0	0	0
kidney, neonate N20 : CNhs11113 ctss	22.437	8.47536	3.72776	0	0	0	0	0	0	0	0	0	0	0	0	0	0	0	0	0	0	0	0	0
kidney, neonate N25 : CNhs11122 ctss	21.038	7.9469	3.49533	0	0	0	0	0	0	0	0	0	0	0	0	0	0	0	0	0	0	0	0	0
kidney, neonate N30 : CNhs11203 ctss	36.279	13.704	6.02752	0	0	0	0	0	0	0	0	0	0	0	0	0	0	0	0	0	0	0	0	0
Lgr5+ intestinal stem cells, pool1 : CNhs12555 ctss	9.243	3.49146	1.53567	0	0	0	1	0	0	0	0	0	0	0	0	0	0	0	0	0	0	0	0	0
Lgr5+ intestinal stem cells, pool2 : CNhs12556 ctss	22.109	8.35146	3.67327	0	0	0	1	0	0	0	0	0	0	0	0	0	0	0	0	0	0	0	0	0
Lgr5+ intestinal stem cells, pool3 : CNhs12557 ctss	11.433	4.31871	1.89952	0	0	0	1	0	0	0	0	0	0	0	0	0	0	0	0	0	0	0	0	0
liver sinusoidal endothelial cells, partial hepatectomy, 02hr, biol rep1 : CNhs14504 ctss	50.696	19.1499	8.42282	0	1	0	0	0	0	0	0	0	0	0	0	0	0	0	0	0	0	0	0	1
liver sinusoidal endothelial cells, partial hepatectomy, 02hr, biol rep2 : CNhs14399 ctss	94.297	35.6198	15.6668	0	1	0	0	0	0	0	0	0	0	0	0	0	0	0	0	0	0	0	0	1
liver sinusoidal endothelial cells, partial hepatectomy, 02hr, biol rep3 : CNhs14400 ctss	198.868	75.1205	33.0406	0	1	0	0	0	0	0	0	0	0	0	0	0	0	0	0	0	0	0	0	1
liver sinusoidal endothelial cells, partial hepatectomy, 30hr, biol rep1 : CNhs14402 ctss	0	0	0	0	1	0	0	0	0	0	0	0	0	0	0	0	0	0	0	0	0	0	0	1
liver sinusoidal endothelial cells, partial hepatectomy, 30hr, biol rep2 : CNhs14403 ctss	50.507	19.0785	8.39141	0	1	0	0	0	0	0	0	0	0	0	0	0	0	0	0	0	0	0	0	1
liver sinusoidal endothelial cells, partial hepatectomy, 30hr, biol rep3 : CNhs14506 ctss	56.531	21.354	9.39226	0	1	0	0	0	0	0	0	0	0	0	0	0	0	0	0	0	0	0	0	1
liver sinusoidal endothelial cells, partial hepatectomy, 48hr, biol rep1 : CNhs14404 ctss	66.235	25.0196	11.0045	0	1	0	0	0	0	0	0	0	0	0	0	0	0	0	0	0	0	0	0	1
liver sinusoidal endothelial cells, partial hepatectomy, 48hr, biol rep2 : CNhs14405 ctss	68.26	25.7846	11.341	0	1	0	0	0	0	0	0	0	0	0	0	0	0	0	0	0	0	0	0	1
liver sinusoidal endothelial cells, partial hepatectomy, 48hr, biol rep3 : CNhs14507 ctss	73.081	27.6057	12.1419	0	1	0	0	0	0	0	0	0	0	0	0	0	0	0	0	0	0	0	0	1
liver sinusoidal endothelial cells, partial hepatectomy, week01, biol rep1 : CNhs14508 ctss	178.084	67.2695	29.5875	0	1	0	0	0	0	0	0	0	0	0	0	0	0	0	0	0	0	0	0	1
liver sinusoidal endothelial cells, partial hepatectomy, week01, biol rep2 : CNhs14509 ctss	88.191	33.3133	14.6524	0	1	0	0	0	0	0	0	0	0	0	0	0	0	0	0	0	0	0	0	1
liver sinusoidal endothelial cells, partial hepatectomy, week01, biol rep3 : CNhs14510 ctss	116.712	44.0869	19.391	0	1	0	0	0	0	0	0	0	0	0	0	0	0	0	0	0	0	0	0	1
liver sinusoidal endothelial cells, sham operation, biol rep1 : CNhs14503 ctss	430.893	162.766	71.5901	0	1	0	0	0	0	0	0	0	0	0	0	0	0	0	0	0	0	0	0	1
liver sinusoidal endothelial cells, sham operation, biol rep2 : CNhs14502 ctss	432.498	163.372	71.8568	0	1	0	0	0	0	0	0	0	0	0	0	0	0	0	0	0	0	0	0	1
liver sinusoidal endothelial cells, sham operation, biol rep3 : CNhs14398 ctss	393.171	148.517	65.3228	0	1	0	0	0	0	0	0	0	0	0	0	0	0	0	0	0	0	0	0	1
liver, adult pregnant day01 : CNhs10466 ctss	264.732	100	43.9835	1	1	1	0	0	0	0	0	0	0	0	0	0	0	0	0	0	0	0	0	0
liver, embryo E12 : CNhs10601 ctss	0	0	0	0	1	0	0	0	0	0	0	0	0	0	0	0	0	0	0	0	0	0	0	0
liver, embryo E13 : CNhs10524 ctss	0	0	0	0	1	0	0	0	0	0	0	0	0	0	0	0	0	0	0	0	0	0	0	0
liver, embryo E14 : CNhs10594 ctss	0	0	0	0	1	0	0	0	0	0	0	0	0	0	0	0	0	0	0	0	0	0	0	0
liver, embryo E15 : CNhs10520 ctss	1.623	0.613073	0.269651	0	1	0	0	0	0	0	0	0	0	0	0	0	0	0	0	0	0	0	0	0
liver, embryo E16 : CNhs10523 ctss	3.376	1.27525	0.560901	0	1	0	0	0	0	0	0	0	0	0	0	0	0	0	0	0	0	0	0	0
liver, embryo E17 : CNhs10510 ctss	8.403	3.17415	1.3961	0	1	0	0	0	0	0	0	0	0	0	0	0	0	0	0	0	0	0	0	0
liver, embryo E18 : CNhs10579 ctss	19.276	7.28133	3.20258	0	1	0	0	0	0	0	0	0	0	0	0	0	0	0	0	0	0	0	0	0
liver, neonate N00 : CNhs11117 ctss	24.969	9.4318	4.14844	0	1	0	0	0	0	0	0	0	0	0	0	0	0	0	0	0	0	0	0	0
liver, neonate N03 : CNhs11123 ctss	12.63	4.77086	2.09839	0	1	0	0	0	0	0	0	0	0	0	0	0	0	0	0	0	0	0	0	0
liver, neonate N06 : CNhs11101 ctss	18.69	7.05997	3.10522	0	1	0	0	0	0	0	0	0	0	0	0	0	0	0	0	0	0	0	0	0
liver, neonate N07 : CNhs11103 ctss	37.214	14.0572	6.18287	0	1	0	0	0	0	0	0	0	0	0	0	0	0	0	0	0	0	0	0	0
liver, neonate N10 : CNhs11115 ctss	48.366	18.2698	8.0357	0	1	0	0	0	0	0	0	0	0	0	0	0	0	0	0	0	0	0	0	0
liver, neonate N20 : CNhs11220 ctss	121.49	45.8917	20.1848	0	1	0	0	0	0	0	0	0	0	0	0	0	0	0	0	0	0	0	0	0
liver, neonate N25 : CNhs11198 ctss	147.465	55.7035	24.5004	0	1	0	0	0	0	0	0	0	0	0	0	0	0	0	0	0	0	0	0	0
liver, neonate N30 : CNhs11106 ctss	155.829	58.8629	25.89	0	1	0	0	0	0	0	0	0	0	0	0	0	0	0	0	0	0	0	0	0
lung, adult : CNhs10474 ctss	363.779	137.414	60.4395	1	0	0	0	0	1	0	0	0	0	0	0	0	0	0	0	0	0	0	0	0
lung, embryo E12 : CNhs10522 ctss	0	0	0	0	0	0	0	0	1	0	0	0	0	0	0	0	0	0	0	0	0	0	0	0
lung, embryo E14 : CNhs10604 ctss	0	0	0	0	0	0	0	0	1	0	0	0	0	0	0	0	0	0	0	0	0	0	0	0
lung, embryo E15 : CNhs11020 ctss	0	0	0	0	0	0	0	0	1	0	0	0	0	0	0	0	0	0	0	0	0	0	0	0
lung, embryo E16 : CNhs10998 ctss	6.102	2.30497	1.01381	0	0	0	0	0	1	0	0	0	0	0	0	0	0	0	0	0	0	0	0	0
lung, embryo E17 : CNhs10605 ctss	30.989	11.7058	5.14862	0	0	0	0	0	1	0	0	0	0	0	0	0	0	0	0	0	0	0	0	0
lung, embryo E18 : CNhs10583 ctss	90.457	34.1693	15.0289	0	0	0	0	0	1	0	0	0	0	0	0	0	0	0	0	0	0	0	0	0
lung, neonate N00 : CNhs11224 ctss	149.277	56.388	24.8014	0	0	0	0	0	1	0	0	0	0	0	0	0	0	0	0	0	0	0	0	0
lung, neonate N06 : CNhs11212 ctss	28.217	10.6587	4.68807	0	0	0	0	0	1	0	0	0	0	0	0	0	0	0	0	0	0	0	0	0
lung, neonate N07 : CNhs11111 ctss	23.032	8.70012	3.82662	0	0	0	0	0	1	0	0	0	0	0	0	0	0	0	0	0	0	0	0	0
lung, neonate N10 : CNhs11219 ctss	25.672	9.69735	4.26524	0	0	0	0	0	1	0	0	0	0	0	0	0	0	0	0	0	0	0	0	0
lung, neonate N20 : CNhs11109 ctss	192.539	72.7298	31.9891	0	0	0	0	0	1	0	0	0	0	0	0	0	0	0	0	0	0	0	0	0
lung, neonate N25 : CNhs11119 ctss	106.374	40.1818	17.6734	0	0	0	0	0	1	0	0	0	0	0	0	0	0	0	0	0	0	0	0	0
lung, neonate N30 : CNhs11133 ctss	264.274	99.827	43.9074	0	0	0	0	0	1	0	0	0	0	0	0	0	0	0	0	0	0	0	0	0
macrophage, bone marrow derived : CNhs14136 ctss	141.06	53.2841	23.4362	0	0	0	0	0	0	0	0	0	0	0	0	0	0	0	0	0	0	0	0	0
macrophage, bone marrow derived, pool1 : CNhs11457 ctss	208.092	78.6048	34.5732	0	0	0	0	0	0	0	0	0	0	0	0	0	0	0	0	0	0	0	0	0
macrophage, bone marrow derived, pool2 : CNhs11532 ctss	191.455	72.3203	31.809	0	0	0	0	0	0	0	0	0	0	0	0	0	0	0	0	0	0	0	0	0
macrophage, bone marrow derived, pool3 : CNhs11632 ctss	304.719	115.105	50.6271	0	0	0	0	0	0	0	0	0	0	0	0	0	0	0	0	0	0	0	0	0
macrophage, TB infection, non-stimulated BMDM, with Mtb, 028hr(004h after stimulation), biol rep1 : CNhs11507 ctss	76.681	28.9655	12.7401	0	0	0	0	0	0	0	0	0	0	0	0	0	0	0	0	0	0	0	0	0
macrophage, TB infection, non-stimulated BMDM, with Mtb, 028hr(004h after stimulation), biol rep2 : CNhs11582 ctss	185.394	70.0308	30.802	0	0	0	0	0	0	0	0	0	0	0	0	0	0	0	0	0	0	0	0	0
macrophage, TB infection, non-stimulated BMDM, with Mtb, 028hr(004h after stimulation), biol rep4 : CNhs14347 ctss	193.942	73.2597	32.2222	0	0	0	0	0	0	0	0	0	0	0	0	0	0	0	0	0	0	0	0	0
macrophage, TB infection, non-stimulated BMDM, with Mtb, 036hr(012h after stimulation), biol rep1 : CNhs11508 ctss	26.033	9.83372	4.32522	0	0	0	0	0	0	0	0	0	0	0	0	0	0	0	0	0	0	0	0	0
macrophage, TB infection, non-stimulated BMDM, with Mtb, 036hr(012h after stimulation), biol rep2 : CNhs11583 ctss	71.597	27.0451	11.8954	0	0	0	0	0	0	0	0	0	0	0	0	0	0	0	0	0	0	0	0	0
macrophage, TB infection, non-stimulated BMDM, with Mtb, 036hr(012h after stimulation), biol rep4 : CNhs14348 ctss	69.69	26.3247	11.5785	0	0	0	0	0	0	0	0	0	0	0	0	0	0	0	0	0	0	0	0	0
macrophage, TB infection, non-stimulated BMDM, with Mtb, 048hr(024h after stimulation), biol rep1 : CNhs11509 ctss	125.575	47.4348	20.8635	0	0	0	0	0	0	0	0	0	0	0	0	0	0	0	0	0	0	0	0	0
macrophage, TB infection, non-stimulated BMDM, with Mtb, 048hr(024h after stimulation), biol rep2 : CNhs11584 ctss	220.83	83.4164	36.6895	0	0	0	0	0	0	0	0	0	0	0	0	0	0	0	0	0	0	0	0	0
macrophage, TB infection, non-stimulated BMDM, with Mtb, 048hr(024h after stimulation), biol rep4 : CNhs14349 ctss	94.282	35.6141	15.6644	0	0	0	0	0	0	0	0	0	0	0	0	0	0	0	0	0	0	0	0	0
macrophage, TB infection, non-stimulated BMDM, with Mtb, 072hr(048h after stimulation), biol rep1 : CNhs11510 ctss	23.127	8.736	3.8424	0	0	0	0	0	0	0	0	0	0	0	0	0	0	0	0	0	0	0	0	0
macrophage, TB infection, non-stimulated BMDM, with Mtb, 072hr(048h after stimulation), biol rep2 : CNhs11585 ctss	263.517	99.541	43.7817	0	0	0	0	0	0	0	0	0	0	0	0	0	0	0	0	0	0	0	0	0
macrophage, TB infection, non-stimulated BMDM, with Mtb, 072hr(048h after stimulation), biol rep4 : CNhs14350 ctss	278.105	105.052	46.2054	0	0	0	0	0	0	0	0	0	0	0	0	0	0	0	0	0	0	0	0	0
macrophage, TB infection, non-stimulated BMDM, with Mtb, 120hr(096h after stimulation), biol rep1 : CNhs11511 ctss	62.808	23.7251	10.4351	0	0	0	0	0	0	0	0	0	0	0	0	0	0	0	0	0	0	0	0	0
macrophage, TB infection, non-stimulated BMDM, with Mtb, 120hr(096h after stimulation), biol rep2 : CNhs11586 ctss	258.711	97.7256	42.9832	0	0	0	0	0	0	0	0	0	0	0	0	0	0	0	0	0	0	0	0	0
macrophage, TB infection, non-stimulated BMDM, with Mtb, 120hr(096h after stimulation), biol rep4 : CNhs14351 ctss	613.167	231.618	101.874	0	0	0	0	0	0	0	0	0	0	0	0	0	0	0	0	0	0	0	0	0
macrophage, TB infection, non-stimulated BMDM, without Mtb, 004hr, biol rep3 : CNhs11633 ctss	286.736	108.312	47.6393	0	0	0	0	0	0	0	0	0	0	0	0	0	0	0	0	0	0	0	0	0
macrophage, TB infection, non-stimulated BMDM, without Mtb, 006hr, biol rep3 : CNhs11634 ctss	292.186	110.37	48.5448	0	0	0	0	0	0	0	0	0	0	0	0	0	0	0	0	0	0	0	0	0
macrophage, TB infection, non-stimulated BMDM, without Mtb, 012hr, biol rep3 : CNhs11635 ctss	289.008	109.17	48.0168	0	0	0	0	0	0	0	0	0	0	0	0	0	0	0	0	0	0	0	0	0
macrophage, TB infection, non-stimulated BMDM, without Mtb, 024hr, biol rep1 : CNhs11458 ctss	137.416	51.9076	22.8308	0	0	0	0	0	0	0	0	0	0	0	0	0	0	0	0	0	0	0	0	0
macrophage, TB infection, non-stimulated BMDM, without Mtb, 024hr, biol rep2 : CNhs11533 ctss	163.153	61.6295	27.1068	0	0	0	0	0	0	0	0	0	0	0	0	0	0	0	0	0	0	0	0	0
macrophage, TB infection, non-stimulated BMDM, without Mtb, 024hr, biol rep3 : CNhs11636 ctss	206.26	77.9128	34.2688	0	0	0	0	0	0	0	0	0	0	0	0	0	0	0	0	0	0	0	0	0
macrophage, TB infection, non-stimulated BMDM, without Mtb, 024hr, biol rep4 : CNhs14342 ctss	150.595	56.8858	25.0204	0	0	0	0	0	0	0	0	0	0	0	0	0	0	0	0	0	0	0	0	0
macrophage, TB infection, non-stimulated BMDM, without Mtb, 028hr, biol rep1 : CNhs11459 ctss	143.256	54.1136	23.8011	0	0	0	0	0	0	0	0	0	0	0	0	0	0	0	0	0	0	0	0	0
macrophage, TB infection, non-stimulated BMDM, without Mtb, 028hr, biol rep2 : CNhs11534 ctss	216.21	81.6713	35.9219	0	0	0	0	0	0	0	0	0	0	0	0	0	0	0	0	0	0	0	0	0
macrophage, TB infection, non-stimulated BMDM, without Mtb, 028hr, biol rep3 : CNhs11637 ctss	194.461	73.4558	32.3084	0	0	0	0	0	0	0	0	0	0	0	0	0	0	0	0	0	0	0	0	0
macrophage, TB infection, non-stimulated BMDM, without Mtb, 036hr, biol rep1 : CNhs11460 ctss	113.156	42.7436	18.8001	0	0	0	0	0	0	0	0	0	0	0	0	0	0	0	0	0	0	0	0	0
macrophage, TB infection, non-stimulated BMDM, without Mtb, 036hr, biol rep2 : CNhs11535 ctss	181.241	68.4621	30.112	0	0	0	0	0	0	0	0	0	0	0	0	0	0	0	0	0	0	0	0	0
macrophage, TB infection, non-stimulated BMDM, without Mtb, 036hr, biol rep3 : CNhs14298 ctss	144.753	54.6791	24.0498	0	0	0	0	0	0	0	0	0	0	0	0	0	0	0	0	0	0	0	0	0
macrophage, TB infection, non-stimulated BMDM, without Mtb, 048hr, biol rep1 : CNhs11461 ctss	120.872	45.6583	20.0821	0	0	0	0	0	0	0	0	0	0	0	0	0	0	0	0	0	0	0	0	0
macrophage, TB infection, non-stimulated BMDM, without Mtb, 048hr, biol rep2 : CNhs11536 ctss	155.79	58.8482	25.8835	0	0	0	0	0	0	0	0	0	0	0	0	0	0	0	0	0	0	0	0	0
macrophage, TB infection, non-stimulated BMDM, without Mtb, 048hr, biol rep3 : CNhs14299 ctss	144.614	54.6266	24.0267	0	0	0	0	0	0	0	0	0	0	0	0	0	0	0	0	0	0	0	0	0
macrophage, TB infection, non-stimulated BMDM, without Mtb, 072hr, biol rep1 : CNhs11462 ctss	88.972	33.6083	14.7821	0	0	0	0	0	0	0	0	0	0	0	0	0	0	0	0	0	0	0	0	0
macrophage, TB infection, non-stimulated BMDM, without Mtb, 072hr, biol rep2 : CNhs11537 ctss	149.503	56.4733	24.839	0	0	0	0	0	0	0	0	0	0	0	0	0	0	0	0	0	0	0	0	0
macrophage, TB infection, non-stimulated BMDM, without Mtb, 072hr, biol rep3 : CNhs14300 ctss	128.389	48.4977	21.331	0	0	0	0	0	0	0	0	0	0	0	0	0	0	0	0	0	0	0	0	0
macrophage, TB infection, non-stimulated BMDM, without Mtb, 120hr, biol rep1 : CNhs11463 ctss	81.193	30.6699	13.4897	0	0	0	0	0	0	0	0	0	0	0	0	0	0	0	0	0	0	0	0	0
macrophage, TB infection, non-stimulated BMDM, without Mtb, 120hr, biol rep2 : CNhs11538 ctss	127.728	48.248	21.2212	0	0	0	0	0	0	0	0	0	0	0	0	0	0	0	0	0	0	0	0	0
macrophage, TB infection, non-stimulated BMDM, without Mtb, 120hr, biol rep3 : CNhs14301 ctss	106.052	40.0601	17.6199	0	0	0	0	0	0	0	0	0	0	0	0	0	0	0	0	0	0	0	0	0
macrophage, TB infection, stimulated BMDM+IFNg(caMph), with Mtb, 028hr(004h after stimulation), biol rep1 : CNhs11512 ctss	98.499	37.2071	16.365	0	0	0	0	0	0	0	0	0	0	0	0	0	0	0	0	0	0	0	0	0
macrophage, TB infection, stimulated BMDM+IFNg(caMph), with Mtb, 028hr(004h after stimulation), biol rep2 : CNhs11587 ctss	192.703	72.7917	32.0164	0	0	0	0	0	0	0	0	0	0	0	0	0	0	0	0	0	0	0	0	0
macrophage, TB infection, stimulated BMDM+IFNg(caMph), with Mtb, 028hr(004h after stimulation), biol rep4 : CNhs14352 ctss	151.259	57.1367	25.1307	0	0	0	0	0	0	0	0	0	0	0	0	0	0	0	0	0	0	0	0	0
macrophage, TB infection, stimulated BMDM+IFNg(caMph), with Mtb, 036hr(012h after stimulation), biol rep1 : CNhs11513 ctss	26.961	10.1843	4.4794	0	0	0	0	0	0	0	0	0	0	0	0	0	0	0	0	0	0	0	0	0
macrophage, TB infection, stimulated BMDM+IFNg(caMph), with Mtb, 036hr(012h after stimulation), biol rep2 : CNhs11588 ctss	27.396	10.3486	4.55167	0	0	0	0	0	0	0	0	0	0	0	0	0	0	0	0	0	0	0	0	0
macrophage, TB infection, stimulated BMDM+IFNg(caMph), with Mtb, 036hr(012h after stimulation), biol rep4 : CNhs14353 ctss	68.45	25.8563	11.3725	0	0	0	0	0	0	0	0	0	0	0	0	0	0	0	0	0	0	0	0	0
macrophage, TB infection, stimulated BMDM+IFNg(caMph), with Mtb, 048hr(024h after stimulation), biol rep1 : CNhs11514 ctss	28.4	10.7278	4.71848	0	0	0	0	0	0	0	0	0	0	0	0	0	0	0	0	0	0	0	0	0
macrophage, TB infection, stimulated BMDM+IFNg(caMph), with Mtb, 048hr(024h after stimulation), biol rep2 : CNhs11614 ctss	104.812	39.5917	17.4138	0	0	0	0	0	0	0	0	0	0	0	0	0	0	0	0	0	0	0	0	0
macrophage, TB infection, stimulated BMDM+IFNg(caMph), with Mtb, 048hr(024h after stimulation), biol rep4 : CNhs14354 ctss	130.999	49.4836	21.7646	0	0	0	0	0	0	0	0	0	0	0	0	0	0	0	0	0	0	0	0	0
macrophage, TB infection, stimulated BMDM+IFNg(caMph), with Mtb, 072hr(048h after stimulation), biol rep1 : CNhs11515 ctss	31.381	11.8539	5.21375	0	0	0	0	0	0	0	0	0	0	0	0	0	0	0	0	0	0	0	0	0
macrophage, TB infection, stimulated BMDM+IFNg(caMph), with Mtb, 072hr(048h after stimulation), biol rep2 : CNhs11615 ctss	156.08	58.9577	25.9317	0	0	0	0	0	0	0	0	0	0	0	0	0	0	0	0	0	0	0	0	0
macrophage, TB infection, stimulated BMDM+IFNg(caMph), with Mtb, 072hr(048h after stimulation), biol rep4 : CNhs14355 ctss	86.234	32.5741	14.3272	0	0	0	0	0	0	0	0	0	0	0	0	0	0	0	0	0	0	0	0	0
macrophage, TB infection, stimulated BMDM+IFNg(caMph), with Mtb, 120hr(096h after stimulation), biol rep1 : CNhs11516 ctss	59.879	22.6187	9.94851	0	0	0	0	0	0	0	0	0	0	0	0	0	0	0	0	0	0	0	0	0
macrophage, TB infection, stimulated BMDM+IFNg(caMph), with Mtb, 120hr(096h after stimulation), biol rep2 : CNhs11616 ctss	141.352	53.3944	23.4847	0	0	0	0	0	0	0	0	0	0	0	0	0	0	0	0	0	0	0	0	0
macrophage, TB infection, stimulated BMDM+IFNg(caMph), with Mtb, 120hr(096h after stimulation), biol rep4 : CNhs14356 ctss	91.038	34.3887	15.1254	0	0	0	0	0	0	0	0	0	0	0	0	0	0	0	0	0	0	0	0	0
macrophage, TB infection, stimulated BMDM+IFNg(caMph), without Mtb, 002hr, biol rep1 : CNhs11464 ctss	252.539	95.3942	41.9577	0	0	0	0	0	0	0	0	0	0	0	0	0	0	0	0	0	0	0	0	0
macrophage, TB infection, stimulated BMDM+IFNg(caMph), without Mtb, 002hr, biol rep2 : CNhs11539 ctss	283.156	106.959	47.0446	0	0	0	0	0	0	0	0	0	0	0	0	0	0	0	0	0	0	0	0	0
macrophage, TB infection, stimulated BMDM+IFNg(caMph), without Mtb, 002hr, biol rep3 : CNhs11638 ctss	398.818	150.65	66.2611	0	0	0	0	0	0	0	0	0	0	0	0	0	0	0	0	0	0	0	0	0
macrophage, TB infection, stimulated BMDM+IFNg(caMph), without Mtb, 004hr, biol rep1 : CNhs11465 ctss	166.287	62.8133	27.6275	0	0	0	0	0	0	0	0	0	0	0	0	0	0	0	0	0	0	0	0	0
macrophage, TB infection, stimulated BMDM+IFNg(caMph), without Mtb, 004hr, biol rep2 : CNhs11540 ctss	252.89	95.5268	42.0161	0	0	0	0	0	0	0	0	0	0	0	0	0	0	0	0	0	0	0	0	0
macrophage, TB infection, stimulated BMDM+IFNg(caMph), without Mtb, 004hr, biol rep3 : CNhs11639 ctss	367.831	138.945	61.1128	0	0	0	0	0	0	0	0	0	0	0	0	0	0	0	0	0	0	0	0	0
macrophage, TB infection, stimulated BMDM+IFNg(caMph), without Mtb, 006hr, biol rep1 : CNhs11466 ctss	206.021	77.8225	34.2291	0	0	0	0	0	0	0	0	0	0	0	0	0	0	0	0	0	0	0	0	0
macrophage, TB infection, stimulated BMDM+IFNg(caMph), without Mtb, 006hr, biol rep2 : CNhs11541 ctss	199.274	75.2739	33.1081	0	0	0	0	0	0	0	0	0	0	0	0	0	0	0	0	0	0	0	0	0
macrophage, TB infection, stimulated BMDM+IFNg(caMph), without Mtb, 006hr, biol rep3 : CNhs11640 ctss	337.39	127.446	56.0552	0	0	0	0	0	0	0	0	0	0	0	0	0	0	0	0	0	0	0	0	0
macrophage, TB infection, stimulated BMDM+IFNg(caMph), without Mtb, 012hr, biol rep1 : CNhs11467 ctss	66.381	25.0748	11.0288	0	0	0	0	0	0	0	0	0	0	0	0	0	0	0	0	0	0	0	0	0
macrophage, TB infection, stimulated BMDM+IFNg(caMph), without Mtb, 012hr, biol rep2 : CNhs11542 ctss	237.637	89.7651	39.4819	0	0	0	0	0	0	0	0	0	0	0	0	0	0	0	0	0	0	0	0	0
macrophage, TB infection, stimulated BMDM+IFNg(caMph), without Mtb, 012hr, biol rep3 : CNhs11641 ctss	292.066	110.325	48.5249	0	0	0	0	0	0	0	0	0	0	0	0	0	0	0	0	0	0	0	0	0
macrophage, TB infection, stimulated BMDM+IFNg(caMph), without Mtb, 024hr, biol rep1 : CNhs11468 ctss	112.493	42.4932	18.69	0	0	0	0	0	0	0	0	0	0	0	0	0	0	0	0	0	0	0	0	0
macrophage, TB infection, stimulated BMDM+IFNg(caMph), without Mtb, 024hr, biol rep2 : CNhs11543 ctss	203.671	76.9348	33.8386	0	0	0	0	0	0	0	0	0	0	0	0	0	0	0	0	0	0	0	0	0
macrophage, TB infection, stimulated BMDM+IFNg(caMph), without Mtb, 024hr, biol rep3 : CNhs11642 ctss	268.364	101.372	44.587	0	0	0	0	0	0	0	0	0	0	0	0	0	0	0	0	0	0	0	0	0
macrophage, TB infection, stimulated BMDM+IFNg(caMph), without Mtb, 024hr, biol rep4 : CNhs14343 ctss	61.672	23.296	10.2464	0	0	0	0	0	0	0	0	0	0	0	0	0	0	0	0	0	0	0	0	0
macrophage, TB infection, stimulated BMDM+IFNg(caMph), without Mtb, 028hr, biol rep1 : CNhs11469 ctss	152.016	57.4226	25.2565	0	0	0	0	0	0	0	0	0	0	0	0	0	0	0	0	0	0	0	0	0
macrophage, TB infection, stimulated BMDM+IFNg(caMph), without Mtb, 028hr, biol rep2 : CNhs11547 ctss	329.081	124.307	54.6747	0	0	0	0	0	0	0	0	0	0	0	0	0	0	0	0	0	0	0	0	0
macrophage, TB infection, stimulated BMDM+IFNg(caMph), without Mtb, 028hr, biol rep3 : CNhs11643 ctss	223.802	84.5391	37.1833	0	0	0	0	0	0	0	0	0	0	0	0	0	0	0	0	0	0	0	0	0
macrophage, TB infection, stimulated BMDM+IFNg(caMph), without Mtb, 036hr, biol rep1 : CNhs11470 ctss	96.517	36.4584	16.0357	0	0	0	0	0	0	0	0	0	0	0	0	0	0	0	0	0	0	0	0	0
macrophage, TB infection, stimulated BMDM+IFNg(caMph), without Mtb, 036hr, biol rep2 : CNhs11548 ctss	306.191	115.661	50.8717	0	0	0	0	0	0	0	0	0	0	0	0	0	0	0	0	0	0	0	0	0
macrophage, TB infection, stimulated BMDM+IFNg(caMph), without Mtb, 036hr, biol rep3 : CNhs14302 ctss	154.16	58.2325	25.6127	0	0	0	0	0	0	0	0	0	0	0	0	0	0	0	0	0	0	0	0	0
macrophage, TB infection, stimulated BMDM+IFNg(caMph), without Mtb, 048hr, biol rep1 : CNhs11471 ctss	115.322	43.5618	19.16	0	0	0	0	0	0	0	0	0	0	0	0	0	0	0	0	0	0	0	0	0
macrophage, TB infection, stimulated BMDM+IFNg(caMph), without Mtb, 048hr, biol rep2 : CNhs11549 ctss	205.624	77.6725	34.1631	0	0	0	0	0	0	0	0	0	0	0	0	0	0	0	0	0	0	0	0	0
macrophage, TB infection, stimulated BMDM+IFNg(caMph), without Mtb, 048hr, biol rep3 : CNhs14303 ctss	211.788	80.0009	35.1872	0	0	0	0	0	0	0	0	0	0	0	0	0	0	0	0	0	0	0	0	0
macrophage, TB infection, stimulated BMDM+IFNg(caMph), without Mtb, 072hr, biol rep1 : CNhs11472 ctss	69.297	26.1763	11.5133	0	0	0	0	0	0	0	0	0	0	0	0	0	0	0	0	0	0	0	0	0
macrophage, TB infection, stimulated BMDM+IFNg(caMph), without Mtb, 072hr, biol rep2 : CNhs11550 ctss	236.241	89.2378	39.2499	0	0	0	0	0	0	0	0	0	0	0	0	0	0	0	0	0	0	0	0	0
macrophage, TB infection, stimulated BMDM+IFNg(caMph), without Mtb, 072hr, biol rep3 : CNhs14304 ctss	175.637	66.3452	29.181	0	0	0	0	0	0	0	0	0	0	0	0	0	0	0	0	0	0	0	0	0
macrophage, TB infection, stimulated BMDM+IFNg(caMph), without Mtb, 120hr, biol rep1 : CNhs11473 ctss	89.005	33.6208	14.7876	0	0	0	0	0	0	0	0	0	0	0	0	0	0	0	0	0	0	0	0	0
macrophage, TB infection, stimulated BMDM+IFNg(caMph), without Mtb, 120hr, biol rep2 : CNhs11551 ctss	205.959	77.7991	34.2188	0	0	0	0	0	0	0	0	0	0	0	0	0	0	0	0	0	0	0	0	0
macrophage, TB infection, stimulated BMDM+IFNg(caMph), without Mtb, 120hr, biol rep3 : CNhs14305 ctss	133.114	50.2825	22.116	0	0	0	0	0	0	0	0	0	0	0	0	0	0	0	0	0	0	0	0	0
macrophage, TB infection, stimulated BMDM+IL-13(aaMph), with Mtb, 028hr(004h after stimulation), biol rep1 : CNhs11517 ctss	67.929	25.6595	11.286	0	0	0	0	0	0	0	0	0	0	0	0	0	0	0	0	0	0	0	0	0
macrophage, TB infection, stimulated BMDM+IL-13(aaMph), with Mtb, 028hr(004h after stimulation), biol rep2 : CNhs11617 ctss	151.968	57.4045	25.2485	0	0	0	0	0	0	0	0	0	0	0	0	0	0	0	0	0	0	0	0	0
macrophage, TB infection, stimulated BMDM+IL-13(aaMph), with Mtb, 028hr(004h after stimulation), biol rep4 : CNhs14357 ctss	181.078	68.4005	30.0849	0	0	0	0	0	0	0	0	0	0	0	0	0	0	0	0	0	0	0	0	0
macrophage, TB infection, stimulated BMDM+IL-13(aaMph), with Mtb, 036hr(012h after stimulation), biol rep1 : CNhs11518 ctss	21.401	8.08402	3.55564	0	0	0	0	0	0	0	0	0	0	0	0	0	0	0	0	0	0	0	0	0
macrophage, TB infection, stimulated BMDM+IL-13(aaMph), with Mtb, 036hr(012h after stimulation), biol rep2 : CNhs11618 ctss	33.107	12.5059	5.50052	0	0	0	0	0	0	0	0	0	0	0	0	0	0	0	0	0	0	0	0	0
macrophage, TB infection, stimulated BMDM+IL-13(aaMph), with Mtb, 048hr(024h after stimulation), biol rep1 : CNhs11519 ctss	20.945	7.91177	3.47988	0	0	0	0	0	0	0	0	0	0	0	0	0	0	0	0	0	0	0	0	0
macrophage, TB infection, stimulated BMDM+IL-13(aaMph), with Mtb, 048hr(024h after stimulation), biol rep2 : CNhs11619 ctss	97.937	36.9948	16.2716	0	0	0	0	0	0	0	0	0	0	0	0	0	0	0	0	0	0	0	0	0
macrophage, TB infection, stimulated BMDM+IL-13(aaMph), with Mtb, 048hr(024h after stimulation), biol rep4 : CNhs14359 ctss	163.256	61.6684	27.1239	0	0	0	0	0	0	0	0	0	0	0	0	0	0	0	0	0	0	0	0	0
macrophage, TB infection, stimulated BMDM+IL-13(aaMph), with Mtb, 072hr(048h after stimulation), biol rep1 : CNhs11520 ctss	36.319	13.7192	6.03417	0	0	0	0	0	0	0	0	0	0	0	0	0	0	0	0	0	0	0	0	0
macrophage, TB infection, stimulated BMDM+IL-13(aaMph), with Mtb, 072hr(048h after stimulation), biol rep2 : CNhs11620 ctss	156.669	59.1802	26.0296	0	0	0	0	0	0	0	0	0	0	0	0	0	0	0	0	0	0	0	0	0
macrophage, TB infection, stimulated BMDM+IL-13(aaMph), with Mtb, 072hr(048h after stimulation), biol rep4 : CNhs14360 ctss	259.252	97.93	43.0731	0	0	0	0	0	0	0	0	0	0	0	0	0	0	0	0	0	0	0	0	0
macrophage, TB infection, stimulated BMDM+IL-13(aaMph), with Mtb, 120hr(096h after stimulation), biol rep1 : CNhs11521 ctss	43.504	16.4332	7.22791	0	0	0	0	0	0	0	0	0	0	0	0	0	0	0	0	0	0	0	0	0
macrophage, TB infection, stimulated BMDM+IL-13(aaMph), with Mtb, 120hr(096h after stimulation), biol rep2 : CNhs11621 ctss	235.053	88.789	39.0525	0	0	0	0	0	0	0	0	0	0	0	0	0	0	0	0	0	0	0	0	0
macrophage, TB infection, stimulated BMDM+IL-13(aaMph), with Mtb, 120hr(096h after stimulation), biol rep4 : CNhs14361 ctss	269.099	101.65	44.7091	0	0	0	0	0	0	0	0	0	0	0	0	0	0	0	0	0	0	0	0	0
macrophage, TB infection, stimulated BMDM+IL-13(aaMph), without Mtb, 002hr, biol rep1 : CNhs11474 ctss	235.621	89.0036	39.1469	0	0	0	0	0	0	0	0	0	0	0	0	0	0	0	0	0	0	0	0	0
macrophage, TB infection, stimulated BMDM+IL-13(aaMph), without Mtb, 002hr, biol rep2 : CNhs11552 ctss	342.801	129.49	56.9542	0	0	0	0	0	0	0	0	0	0	0	0	0	0	0	0	0	0	0	0	0
macrophage, TB infection, stimulated BMDM+IL-13(aaMph), without Mtb, 002hr, biol rep3 : CNhs11644 ctss	365.215	137.956	60.6781	0	0	0	0	0	0	0	0	0	0	0	0	0	0	0	0	0	0	0	0	0
macrophage, TB infection, stimulated BMDM+IL-13(aaMph), without Mtb, 004hr, biol rep1 : CNhs11475 ctss	101.937	38.5057	16.9362	0	0	0	0	0	0	0	0	0	0	0	0	0	0	0	0	0	0	0	0	0
macrophage, TB infection, stimulated BMDM+IL-13(aaMph), without Mtb, 004hr, biol rep2 : CNhs11553 ctss	303.179	114.523	50.3712	0	0	0	0	0	0	0	0	0	0	0	0	0	0	0	0	0	0	0	0	0
macrophage, TB infection, stimulated BMDM+IL-13(aaMph), without Mtb, 004hr, biol rep3 : CNhs11645 ctss	340.841	128.749	56.6285	0	0	0	0	0	0	0	0	0	0	0	0	0	0	0	0	0	0	0	0	0
macrophage, TB infection, stimulated BMDM+IL-13(aaMph), without Mtb, 006hr, biol rep1 : CNhs11476 ctss	168.968	63.8261	28.073	0	0	0	0	0	0	0	0	0	0	0	0	0	0	0	0	0	0	0	0	0
macrophage, TB infection, stimulated BMDM+IL-13(aaMph), without Mtb, 006hr, biol rep2 : CNhs11554 ctss	285.743	107.937	47.4744	0	0	0	0	0	0	0	0	0	0	0	0	0	0	0	0	0	0	0	0	0
macrophage, TB infection, stimulated BMDM+IL-13(aaMph), without Mtb, 006hr, biol rep3 : CNhs11646 ctss	346.869	131.026	57.6301	0	0	0	0	0	0	0	0	0	0	0	0	0	0	0	0	0	0	0	0	0
macrophage, TB infection, stimulated BMDM+IL-13(aaMph), without Mtb, 012hr, biol rep1 : CNhs11477 ctss	96.079	36.2929	15.9629	0	0	0	0	0	0	0	0	0	0	0	0	0	0	0	0	0	0	0	0	0
macrophage, TB infection, stimulated BMDM+IL-13(aaMph), without Mtb, 012hr, biol rep2 : CNhs11555 ctss	260.765	98.5015	43.3244	0	0	0	0	0	0	0	0	0	0	0	0	0	0	0	0	0	0	0	0	0
macrophage, TB infection, stimulated BMDM+IL-13(aaMph), without Mtb, 012hr, biol rep3 : CNhs11647 ctss	239.976	90.6487	39.8705	0	0	0	0	0	0	0	0	0	0	0	0	0	0	0	0	0	0	0	0	0
macrophage, TB infection, stimulated BMDM+IL-13(aaMph), without Mtb, 024hr, biol rep1 : CNhs11478 ctss	147.617	55.7609	24.5256	0	0	0	0	0	0	0	0	0	0	0	0	0	0	0	0	0	0	0	0	0
macrophage, TB infection, stimulated BMDM+IL-13(aaMph), without Mtb, 024hr, biol rep2 : CNhs11556 ctss	310.392	117.248	51.5696	0	0	0	0	0	0	0	0	0	0	0	0	0	0	0	0	0	0	0	0	0
macrophage, TB infection, stimulated BMDM+IL-13(aaMph), without Mtb, 024hr, biol rep3 : CNhs11648 ctss	202.112	76.3459	33.5796	0	0	0	0	0	0	0	0	0	0	0	0	0	0	0	0	0	0	0	0	0
macrophage, TB infection, stimulated BMDM+IL-13(aaMph), without Mtb, 024hr, biol rep4 : CNhs14344 ctss	231.044	87.2747	38.3865	0	0	0	0	0	0	0	0	0	0	0	0	0	0	0	0	0	0	0	0	0
macrophage, TB infection, stimulated BMDM+IL-13(aaMph), without Mtb, 028hr, biol rep1 : CNhs11479 ctss	143.121	54.0626	23.7786	0	0	0	0	0	0	0	0	0	0	0	0	0	0	0	0	0	0	0	0	0
macrophage, TB infection, stimulated BMDM+IL-13(aaMph), without Mtb, 028hr, biol rep2 : CNhs11557 ctss	245.993	92.9215	40.8702	0	0	0	0	0	0	0	0	0	0	0	0	0	0	0	0	0	0	0	0	0
macrophage, TB infection, stimulated BMDM+IL-13(aaMph), without Mtb, 028hr, biol rep3 : CNhs11649 ctss	180.271	68.0957	29.9509	0	0	0	0	0	0	0	0	0	0	0	0	0	0	0	0	0	0	0	0	0
macrophage, TB infection, stimulated BMDM+IL-13(aaMph), without Mtb, 036hr, biol rep1 : CNhs11480 ctss	104.679	39.5415	17.3917	0	0	0	0	0	0	0	0	0	0	0	0	0	0	0	0	0	0	0	0	0
macrophage, TB infection, stimulated BMDM+IL-13(aaMph), without Mtb, 036hr, biol rep2 : CNhs11558 ctss	278.568	105.226	46.2823	0	0	0	0	0	0	0	0	0	0	0	0	0	0	0	0	0	0	0	0	0
macrophage, TB infection, stimulated BMDM+IL-13(aaMph), without Mtb, 036hr, biol rep3 : CNhs14306 ctss	210.87	79.6541	35.0347	0	0	0	0	0	0	0	0	0	0	0	0	0	0	0	0	0	0	0	0	0
macrophage, TB infection, stimulated BMDM+IL-13(aaMph), without Mtb, 048hr, biol rep1 : CNhs11481 ctss	98.733	37.2955	16.4039	0	0	0	0	0	0	0	0	0	0	0	0	0	0	0	0	0	0	0	0	0
macrophage, TB infection, stimulated BMDM+IL-13(aaMph), without Mtb, 048hr, biol rep2 : CNhs11559 ctss	215.472	81.3925	35.7993	0	0	0	0	0	0	0	0	0	0	0	0	0	0	0	0	0	0	0	0	0
macrophage, TB infection, stimulated BMDM+IL-13(aaMph), without Mtb, 048hr, biol rep3 : CNhs14307 ctss	180.416	68.1504	29.975	0	0	0	0	0	0	0	0	0	0	0	0	0	0	0	0	0	0	0	0	0
macrophage, TB infection, stimulated BMDM+IL-13(aaMph), without Mtb, 072hr, biol rep1 : CNhs11482 ctss	78.945	29.8207	13.1162	0	0	0	0	0	0	0	0	0	0	0	0	0	0	0	0	0	0	0	0	0
macrophage, TB infection, stimulated BMDM+IL-13(aaMph), without Mtb, 072hr, biol rep2 : CNhs11560 ctss	166.781	62.9999	27.7096	0	0	0	0	0	0	0	0	0	0	0	0	0	0	0	0	0	0	0	0	0
macrophage, TB infection, stimulated BMDM+IL-13(aaMph), without Mtb, 072hr, biol rep3 : CNhs14308 ctss	159.788	60.3584	26.5478	0	0	0	0	0	0	0	0	0	0	0	0	0	0	0	0	0	0	0	0	0
macrophage, TB infection, stimulated BMDM+IL-13(aaMph), without Mtb, 120hr, biol rep1 : CNhs11483 ctss	93.497	35.3176	15.5339	0	0	0	0	0	0	0	0	0	0	0	0	0	0	0	0	0	0	0	0	0
macrophage, TB infection, stimulated BMDM+IL-13(aaMph), without Mtb, 120hr, biol rep2 : CNhs11561 ctss	153.656	58.0421	25.529	0	0	0	0	0	0	0	0	0	0	0	0	0	0	0	0	0	0	0	0	0
macrophage, TB infection, stimulated BMDM+IL-13(aaMph), without Mtb, 120hr, biol rep3 : CNhs14309 ctss	116.856	44.1412	19.4149	0	0	0	0	0	0	0	0	0	0	0	0	0	0	0	0	0	0	0	0	0
macrophage, TB infection, stimulated BMDM+IL-4(aaMph), with Mtb, 028hr(004h after stimulation), biol rep1 : CNhs11527 ctss	97.088	36.6741	16.1305	0	0	0	0	0	0	0	0	0	0	0	0	0	0	0	0	0	0	0	0	0
macrophage, TB infection, stimulated BMDM+IL-4(aaMph), with Mtb, 028hr(004h after stimulation), biol rep2 : CNhs11627 ctss	196.17	74.1014	32.5924	0	0	0	0	0	0	0	0	0	0	0	0	0	0	0	0	0	0	0	0	0
macrophage, TB infection, stimulated BMDM+IL-4(aaMph), with Mtb, 028hr(004h after stimulation), biol rep4 : CNhs14367 ctss	218.535	82.5495	36.3082	0	0	0	0	0	0	0	0	0	0	0	0	0	0	0	0	0	0	0	0	0
macrophage, TB infection, stimulated BMDM+IL-4(aaMph), with Mtb, 036hr(012h after stimulation), biol rep1 : CNhs11528 ctss	39.46	14.9056	6.55603	0	0	0	0	0	0	0	0	0	0	0	0	0	0	0	0	0	0	0	0	0
macrophage, TB infection, stimulated BMDM+IL-4(aaMph), with Mtb, 036hr(012h after stimulation), biol rep2 : CNhs11628 ctss	42.234	15.9535	7.01691	0	0	0	0	0	0	0	0	0	0	0	0	0	0	0	0	0	0	0	0	0
macrophage, TB infection, stimulated BMDM+IL-4(aaMph), with Mtb, 036hr(012h after stimulation), biol rep4 : CNhs14368 ctss	129.572	48.9446	21.5276	0	0	0	0	0	0	0	0	0	0	0	0	0	0	0	0	0	0	0	0	0
macrophage, TB infection, stimulated BMDM+IL-4(aaMph), with Mtb, 048hr(024h after stimulation), biol rep1 : CNhs11529 ctss	48.294	18.2426	8.02374	0	0	0	0	0	0	0	0	0	0	0	0	0	0	0	0	0	0	0	0	0
macrophage, TB infection, stimulated BMDM+IL-4(aaMph), with Mtb, 048hr(024h after stimulation), biol rep2 : CNhs11629 ctss	99.04	37.4114	16.4549	0	0	0	0	0	0	0	0	0	0	0	0	0	0	0	0	0	0	0	0	0
macrophage, TB infection, stimulated BMDM+IL-4(aaMph), with Mtb, 048hr(024h after stimulation), biol rep4 : CNhs14369 ctss	155.62	58.784	25.8553	0	0	0	0	0	0	0	0	0	0	0	0	0	0	0	0	0	0	0	0	0
macrophage, TB infection, stimulated BMDM+IL-4(aaMph), with Mtb, 072hr(048h after stimulation), biol rep1 : CNhs11530 ctss	66.414	25.0873	11.0343	0	0	0	0	0	0	0	0	0	0	0	0	0	0	0	0	0	0	0	0	0
macrophage, TB infection, stimulated BMDM+IL-4(aaMph), with Mtb, 072hr(048h after stimulation), biol rep2 : CNhs11630 ctss	210.176	79.392	34.9194	0	0	0	0	0	0	0	0	0	0	0	0	0	0	0	0	0	0	0	0	0
macrophage, TB infection, stimulated BMDM+IL-4(aaMph), with Mtb, 072hr(048h after stimulation), biol rep4 : CNhs14370 ctss	223.378	84.3789	37.1128	0	0	0	0	0	0	0	0	0	0	0	0	0	0	0	0	0	0	0	0	0
macrophage, TB infection, stimulated BMDM+IL-4(aaMph), with Mtb, 120hr(096h after stimulation), biol rep1 : CNhs11531 ctss	75.968	28.6962	12.6216	0	0	0	0	0	0	0	0	0	0	0	0	0	0	0	0	0	0	0	0	0
macrophage, TB infection, stimulated BMDM+IL-4(aaMph), with Mtb, 120hr(096h after stimulation), biol rep2 : CNhs11631 ctss	247.002	93.3027	41.0378	0	0	0	0	0	0	0	0	0	0	0	0	0	0	0	0	0	0	0	0	0
macrophage, TB infection, stimulated BMDM+IL-4(aaMph), with Mtb, 120hr(096h after stimulation), biol rep4 : CNhs14371 ctss	229.625	86.7387	38.1507	0	0	0	0	0	0	0	0	0	0	0	0	0	0	0	0	0	0	0	0	0
macrophage, TB infection, stimulated BMDM+IL-4(aaMph), without Mtb, 002hr, biol rep1 : CNhs11494 ctss	320.23	120.964	53.2042	0	0	0	0	0	0	0	0	0	0	0	0	0	0	0	0	0	0	0	0	0
macrophage, TB infection, stimulated BMDM+IL-4(aaMph), without Mtb, 002hr, biol rep2 : CNhs11572 ctss	271.422	102.527	45.095	0	0	0	0	0	0	0	0	0	0	0	0	0	0	0	0	0	0	0	0	0
macrophage, TB infection, stimulated BMDM+IL-4(aaMph), without Mtb, 002hr, biol rep3 : CNhs11655 ctss	420.079	158.681	69.7934	0	0	0	0	0	0	0	0	0	0	0	0	0	0	0	0	0	0	0	0	0
macrophage, TB infection, stimulated BMDM+IL-4(aaMph), without Mtb, 004hr, biol rep1 : CNhs11495 ctss	348.006	131.456	57.819	0	0	0	0	0	0	0	0	0	0	0	0	0	0	0	0	0	0	0	0	0
macrophage, TB infection, stimulated BMDM+IL-4(aaMph), without Mtb, 004hr, biol rep2 : CNhs11573 ctss	408.582	154.338	67.8833	0	0	0	0	0	0	0	0	0	0	0	0	0	0	0	0	0	0	0	0	0
macrophage, TB infection, stimulated BMDM+IL-4(aaMph), without Mtb, 004hr, biol rep3 : CNhs14259 ctss	297.916	112.535	49.4968	0	0	0	0	0	0	0	0	0	0	0	0	0	0	0	0	0	0	0	0	0
macrophage, TB infection, stimulated BMDM+IL-4(aaMph), without Mtb, 006hr, biol rep1 : CNhs11496 ctss	376.99	142.404	62.6345	0	0	0	0	0	0	0	0	0	0	0	0	0	0	0	0	0	0	0	0	0
macrophage, TB infection, stimulated BMDM+IL-4(aaMph), without Mtb, 006hr, biol rep2 : CNhs11574 ctss	298.618	112.8	49.6135	0	0	0	0	0	0	0	0	0	0	0	0	0	0	0	0	0	0	0	0	0
macrophage, TB infection, stimulated BMDM+IL-4(aaMph), without Mtb, 006hr, biol rep3 : CNhs14260 ctss	285.265	107.756	47.395	0	0	0	0	0	0	0	0	0	0	0	0	0	0	0	0	0	0	0	0	0
macrophage, TB infection, stimulated BMDM+IL-4(aaMph), without Mtb, 012hr, biol rep1 : CNhs11497 ctss	213.813	80.7658	35.5237	0	0	0	0	0	0	0	0	0	0	0	0	0	0	0	0	0	0	0	0	0
macrophage, TB infection, stimulated BMDM+IL-4(aaMph), without Mtb, 012hr, biol rep2 : CNhs11575 ctss	239.755	90.5652	39.8338	0	0	0	0	0	0	0	0	0	0	0	0	0	0	0	0	0	0	0	0	0
macrophage, TB infection, stimulated BMDM+IL-4(aaMph), without Mtb, 012hr, biol rep3 : CNhs14261 ctss	221.423	83.6404	36.788	0	0	0	0	0	0	0	0	0	0	0	0	0	0	0	0	0	0	0	0	0
macrophage, TB infection, stimulated BMDM+IL-4(aaMph), without Mtb, 024hr, biol rep1 : CNhs11498 ctss	128.567	48.565	21.3606	0	0	0	0	0	0	0	0	0	0	0	0	0	0	0	0	0	0	0	0	0
macrophage, TB infection, stimulated BMDM+IL-4(aaMph), without Mtb, 024hr, biol rep2 : CNhs11576 ctss	312.775	118.148	51.9656	0	0	0	0	0	0	0	0	0	0	0	0	0	0	0	0	0	0	0	0	0
macrophage, TB infection, stimulated BMDM+IL-4(aaMph), without Mtb, 024hr, biol rep3 : CNhs14262 ctss	144.913	54.7395	24.0764	0	0	0	0	0	0	0	0	0	0	0	0	0	0	0	0	0	0	0	0	0
macrophage, TB infection, stimulated BMDM+IL-4(aaMph), without Mtb, 024hr, biol rep4 : CNhs14346 ctss	93.978	35.4993	15.6138	0	0	0	0	0	0	0	0	0	0	0	0	0	0	0	0	0	0	0	0	0
macrophage, TB infection, stimulated BMDM+IL-4(aaMph), without Mtb, 028hr, biol rep1 : CNhs11502 ctss	124.29	46.9494	20.65	0	0	0	0	0	0	0	0	0	0	0	0	0	0	0	0	0	0	0	0	0
macrophage, TB infection, stimulated BMDM+IL-4(aaMph), without Mtb, 028hr, biol rep2 : CNhs11577 ctss	238.34	90.0307	39.5987	0	0	0	0	0	0	0	0	0	0	0	0	0	0	0	0	0	0	0	0	0
macrophage, TB infection, stimulated BMDM+IL-4(aaMph), without Mtb, 028hr, biol rep3 : CNhs14263 ctss	141.097	53.2981	23.4424	0	0	0	0	0	0	0	0	0	0	0	0	0	0	0	0	0	0	0	0	0
macrophage, TB infection, stimulated BMDM+IL-4(aaMph), without Mtb, 036hr, biol rep1 : CNhs11503 ctss	136.679	51.6292	22.7083	0	0	0	0	0	0	0	0	0	0	0	0	0	0	0	0	0	0	0	0	0
macrophage, TB infection, stimulated BMDM+IL-4(aaMph), without Mtb, 036hr, biol rep2 : CNhs11578 ctss	165.969	62.6932	27.5747	0	0	0	0	0	0	0	0	0	0	0	0	0	0	0	0	0	0	0	0	0
macrophage, TB infection, stimulated BMDM+IL-4(aaMph), without Mtb, 036hr, biol rep3 : CNhs14264 ctss	147.715	55.7979	24.5419	0	0	0	0	0	0	0	0	0	0	0	0	0	0	0	0	0	0	0	0	0
macrophage, TB infection, stimulated BMDM+IL-4(aaMph), without Mtb, 048hr, biol rep1 : CNhs11504 ctss	160.188	60.5095	26.6142	0	0	0	0	0	0	0	0	0	0	0	0	0	0	0	0	0	0	0	0	0
macrophage, TB infection, stimulated BMDM+IL-4(aaMph), without Mtb, 048hr, biol rep2 : CNhs11579 ctss	227.827	86.0595	37.852	0	0	0	0	0	0	0	0	0	0	0	0	0	0	0	0	0	0	0	0	0
macrophage, TB infection, stimulated BMDM+IL-4(aaMph), without Mtb, 048hr, biol rep3 : CNhs14265 ctss	146.059	55.1724	24.2668	0	0	0	0	0	0	0	0	0	0	0	0	0	0	0	0	0	0	0	0	0
macrophage, TB infection, stimulated BMDM+IL-4(aaMph), without Mtb, 072hr, biol rep1 : CNhs11505 ctss	140.431	53.0465	23.3317	0	0	0	0	0	0	0	0	0	0	0	0	0	0	0	0	0	0	0	0	0
macrophage, TB infection, stimulated BMDM+IL-4(aaMph), without Mtb, 072hr, biol rep2 : CNhs11580 ctss	213.13	80.5078	35.4102	0	0	0	0	0	0	0	0	0	0	0	0	0	0	0	0	0	0	0	0	0
macrophage, TB infection, stimulated BMDM+IL-4(aaMph), without Mtb, 072hr, biol rep3 : CNhs14266 ctss	160.1	60.4763	26.5996	0	0	0	0	0	0	0	0	0	0	0	0	0	0	0	0	0	0	0	0	0
macrophage, TB infection, stimulated BMDM+IL-4(aaMph), without Mtb, 120hr, biol rep1 : CNhs11506 ctss	132.686	50.1209	22.0449	0	0	0	0	0	0	0	0	0	0	0	0	0	0	0	0	0	0	0	0	0
macrophage, TB infection, stimulated BMDM+IL-4(aaMph), without Mtb, 120hr, biol rep2 : CNhs11581 ctss	180.666	68.2449	30.0165	0	0	0	0	0	0	0	0	0	0	0	0	0	0	0	0	0	0	0	0	0
macrophage, TB infection, stimulated BMDM+IL-4(aaMph), without Mtb, 120hr, biol rep3 : CNhs14267 ctss	84.247	31.8235	13.9971	0	0	0	0	0	0	0	0	0	0	0	0	0	0	0	0	0	0	0	0	0
macrophage, TB infection, stimulated BMDM+IL-4/IL-13(aaMph), with Mtb, 028hr(004h after stimulation), biol rep1 : CNhs11522 ctss	106.402	40.1923	17.678	0	0	0	0	0	0	0	0	0	0	0	0	0	0	0	0	0	0	0	0	0
macrophage, TB infection, stimulated BMDM+IL-4/IL-13(aaMph), with Mtb, 028hr(004h after stimulation), biol rep2 : CNhs11622 ctss	207.295	78.3037	34.4407	0	0	0	0	0	0	0	0	0	0	0	0	0	0	0	0	0	0	0	0	0
macrophage, TB infection, stimulated BMDM+IL-4/IL-13(aaMph), with Mtb, 028hr(004h after stimulation), biol rep4 : CNhs14362 ctss	245.378	92.6892	40.768	0	0	0	0	0	0	0	0	0	0	0	0	0	0	0	0	0	0	0	0	0
macrophage, TB infection, stimulated BMDM+IL-4/IL-13(aaMph), with Mtb, 036hr(012h after stimulation), biol rep1 : CNhs11523 ctss	43.309	16.3596	7.19551	0	0	0	0	0	0	0	0	0	0	0	0	0	0	0	0	0	0	0	0	0
macrophage, TB infection, stimulated BMDM+IL-4/IL-13(aaMph), with Mtb, 036hr(012h after stimulation), biol rep2 : CNhs11623 ctss	53.597	20.2458	8.9048	0	0	0	0	0	0	0	0	0	0	0	0	0	0	0	0	0	0	0	0	0
macrophage, TB infection, stimulated BMDM+IL-4/IL-13(aaMph), with Mtb, 036hr(012h after stimulation), biol rep4 : CNhs14363 ctss	130.786	49.4032	21.7293	0	0	0	0	0	0	0	0	0	0	0	0	0	0	0	0	0	0	0	0	0
macrophage, TB infection, stimulated BMDM+IL-4/IL-13(aaMph), with Mtb, 048hr(024h after stimulation), biol rep1 : CNhs11524 ctss	45.888	17.3338	7.624	0	0	0	0	0	0	0	0	0	0	0	0	0	0	0	0	0	0	0	0	0
macrophage, TB infection, stimulated BMDM+IL-4/IL-13(aaMph), with Mtb, 048hr(024h after stimulation), biol rep2 : CNhs11624 ctss	90.211	34.0763	14.988	0	0	0	0	0	0	0	0	0	0	0	0	0	0	0	0	0	0	0	0	0
macrophage, TB infection, stimulated BMDM+IL-4/IL-13(aaMph), with Mtb, 048hr(024h after stimulation), biol rep4 : CNhs14364 ctss	135.8	51.2972	22.5623	0	0	0	0	0	0	0	0	0	0	0	0	0	0	0	0	0	0	0	0	0
macrophage, TB infection, stimulated BMDM+IL-4/IL-13(aaMph), with Mtb, 072hr(048h after stimulation), biol rep1 : CNhs11525 ctss	52.145	19.6973	8.66356	0	0	0	0	0	0	0	0	0	0	0	0	0	0	0	0	0	0	0	0	0
macrophage, TB infection, stimulated BMDM+IL-4/IL-13(aaMph), with Mtb, 072hr(048h after stimulation), biol rep2 : CNhs11625 ctss	171.127	64.6416	28.4317	0	0	0	0	0	0	0	0	0	0	0	0	0	0	0	0	0	0	0	0	0
macrophage, TB infection, stimulated BMDM+IL-4/IL-13(aaMph), with Mtb, 072hr(048h after stimulation), biol rep4 : CNhs14365 ctss	496.236	187.448	82.4464	0	0	0	0	0	0	0	0	0	0	0	0	0	0	0	0	0	0	0	0	0
macrophage, TB infection, stimulated BMDM+IL-4/IL-13(aaMph), with Mtb, 120hr(096h after stimulation), biol rep1 : CNhs11526 ctss	56.31	21.2706	9.35555	0	0	0	0	0	0	0	0	0	0	0	0	0	0	0	0	0	0	0	0	0
macrophage, TB infection, stimulated BMDM+IL-4/IL-13(aaMph), with Mtb, 120hr(096h after stimulation), biol rep2 : CNhs11626 ctss	244.039	92.1834	40.5455	0	0	0	0	0	0	0	0	0	0	0	0	0	0	0	0	0	0	0	0	0
macrophage, TB infection, stimulated BMDM+IL-4/IL-13(aaMph), with Mtb, 120hr(096h after stimulation), biol rep4 : CNhs14366 ctss	222.649	84.1035	36.9917	0	0	0	0	0	0	0	0	0	0	0	0	0	0	0	0	0	0	0	0	0
macrophage, TB infection, stimulated BMDM+IL-4/IL-13(aaMph), without Mtb, 002hr, biol rep1 : CNhs11484 ctss	352.583	133.185	58.5794	0	0	0	0	0	0	0	0	0	0	0	0	0	0	0	0	0	0	0	0	0
macrophage, TB infection, stimulated BMDM+IL-4/IL-13(aaMph), without Mtb, 002hr, biol rep2 : CNhs11562 ctss	394.438	148.995	65.5333	0	0	0	0	0	0	0	0	0	0	0	0	0	0	0	0	0	0	0	0	0
macrophage, TB infection, stimulated BMDM+IL-4/IL-13(aaMph), without Mtb, 002hr, biol rep3 : CNhs11650 ctss	369.634	139.626	61.4123	0	0	0	0	0	0	0	0	0	0	0	0	0	0	0	0	0	0	0	0	0
macrophage, TB infection, stimulated BMDM+IL-4/IL-13(aaMph), without Mtb, 004hr, biol rep1 : CNhs11485 ctss	321.304	121.37	53.3826	0	0	0	0	0	0	0	0	0	0	0	0	0	0	0	0	0	0	0	0	0
macrophage, TB infection, stimulated BMDM+IL-4/IL-13(aaMph), without Mtb, 004hr, biol rep2 : CNhs11563 ctss	253.019	95.5755	42.0375	0	0	0	0	0	0	0	0	0	0	0	0	0	0	0	0	0	0	0	0	0
macrophage, TB infection, stimulated BMDM+IL-4/IL-13(aaMph), without Mtb, 004hr, biol rep3 : CNhs11651 ctss	436.245	164.787	72.4793	0	0	0	0	0	0	0	0	0	0	0	0	0	0	0	0	0	0	0	0	0
macrophage, TB infection, stimulated BMDM+IL-4/IL-13(aaMph), without Mtb, 006hr, biol rep1 : CNhs11486 ctss	312.846	118.175	51.9774	0	0	0	0	0	0	0	0	0	0	0	0	0	0	0	0	0	0	0	0	0
macrophage, TB infection, stimulated BMDM+IL-4/IL-13(aaMph), without Mtb, 006hr, biol rep2 : CNhs11564 ctss	307.569	116.181	51.1006	0	0	0	0	0	0	0	0	0	0	0	0	0	0	0	0	0	0	0	0	0
macrophage, TB infection, stimulated BMDM+IL-4/IL-13(aaMph), without Mtb, 006hr, biol rep3 : CNhs11652 ctss	398.176	150.407	66.1544	0	0	0	0	0	0	0	0	0	0	0	0	0	0	0	0	0	0	0	0	0
macrophage, TB infection, stimulated BMDM+IL-4/IL-13(aaMph), without Mtb, 012hr, biol rep1 : CNhs11487 ctss	208.64	78.8118	34.6642	0	0	0	0	0	0	0	0	0	0	0	0	0	0	0	0	0	0	0	0	0
macrophage, TB infection, stimulated BMDM+IL-4/IL-13(aaMph), without Mtb, 012hr, biol rep2 : CNhs11565 ctss	292.971	110.667	48.6753	0	0	0	0	0	0	0	0	0	0	0	0	0	0	0	0	0	0	0	0	0
macrophage, TB infection, stimulated BMDM+IL-4/IL-13(aaMph), without Mtb, 012hr, biol rep3 : CNhs11653 ctss	349.64	132.073	58.0904	0	0	0	0	0	0	0	0	0	0	0	0	0	0	0	0	0	0	0	0	0
macrophage, TB infection, stimulated BMDM+IL-4/IL-13(aaMph), without Mtb, 024hr, biol rep1 : CNhs11488 ctss	140.828	53.1964	23.3977	0	0	0	0	0	0	0	0	0	0	0	0	0	0	0	0	0	0	0	0	0
macrophage, TB infection, stimulated BMDM+IL-4/IL-13(aaMph), without Mtb, 024hr, biol rep2 : CNhs11566 ctss	328.115	123.942	54.5142	0	0	0	0	0	0	0	0	0	0	0	0	0	0	0	0	0	0	0	0	0
macrophage, TB infection, stimulated BMDM+IL-4/IL-13(aaMph), without Mtb, 024hr, biol rep3 : CNhs11654 ctss	224.321	84.7351	37.2695	0	0	0	0	0	0	0	0	0	0	0	0	0	0	0	0	0	0	0	0	0
macrophage, TB infection, stimulated BMDM+IL-4/IL-13(aaMph), without Mtb, 024hr, biol rep4 : CNhs14345 ctss	109.172	41.2387	18.1382	0	0	0	0	0	0	0	0	0	0	0	0	0	0	0	0	0	0	0	0	0
macrophage, TB infection, stimulated BMDM+IL-4/IL-13(aaMph), without Mtb, 028hr, biol rep1 : CNhs11489 ctss	117.322	44.3173	19.4923	0	0	0	0	0	0	0	0	0	0	0	0	0	0	0	0	0	0	0	0	0
macrophage, TB infection, stimulated BMDM+IL-4/IL-13(aaMph), without Mtb, 028hr, biol rep2 : CNhs11567 ctss	287.636	108.652	47.7889	0	0	0	0	0	0	0	0	0	0	0	0	0	0	0	0	0	0	0	0	0
macrophage, TB infection, stimulated BMDM+IL-4/IL-13(aaMph), without Mtb, 028hr, biol rep3 : CNhs14254 ctss	148.386	56.0514	24.6534	0	0	0	0	0	0	0	0	0	0	0	0	0	0	0	0	0	0	0	0	0
macrophage, TB infection, stimulated BMDM+IL-4/IL-13(aaMph), without Mtb, 036hr, biol rep1 : CNhs11490 ctss	111.787	42.2265	18.5727	0	0	0	0	0	0	0	0	0	0	0	0	0	0	0	0	0	0	0	0	0
macrophage, TB infection, stimulated BMDM+IL-4/IL-13(aaMph), without Mtb, 036hr, biol rep2 : CNhs11568 ctss	250.94	94.7902	41.6921	0	0	0	0	0	0	0	0	0	0	0	0	0	0	0	0	0	0	0	0	0
macrophage, TB infection, stimulated BMDM+IL-4/IL-13(aaMph), without Mtb, 036hr, biol rep3 : CNhs14255 ctss	149.767	56.5731	24.8828	0	0	0	0	0	0	0	0	0	0	0	0	0	0	0	0	0	0	0	0	0
macrophage, TB infection, stimulated BMDM+IL-4/IL-13(aaMph), without Mtb, 048hr, biol rep1 : CNhs11491 ctss	83.207	31.4307	13.8243	0	0	0	0	0	0	0	0	0	0	0	0	0	0	0	0	0	0	0	0	0
macrophage, TB infection, stimulated BMDM+IL-4/IL-13(aaMph), without Mtb, 048hr, biol rep2 : CNhs11569 ctss	230.175	86.9464	38.2421	0	0	0	0	0	0	0	0	0	0	0	0	0	0	0	0	0	0	0	0	0
macrophage, TB infection, stimulated BMDM+IL-4/IL-13(aaMph), without Mtb, 048hr, biol rep3 : CNhs14256 ctss	154.049	58.1905	25.5943	0	0	0	0	0	0	0	0	0	0	0	0	0	0	0	0	0	0	0	0	0
macrophage, TB infection, stimulated BMDM+IL-4/IL-13(aaMph), without Mtb, 072hr, biol rep1 : CNhs11492 ctss	108.309	40.9127	17.9948	0	0	0	0	0	0	0	0	0	0	0	0	0	0	0	0	0	0	0	0	0
macrophage, TB infection, stimulated BMDM+IL-4/IL-13(aaMph), without Mtb, 072hr, biol rep2 : CNhs11570 ctss	184.267	69.6051	30.6148	0	0	0	0	0	0	0	0	0	0	0	0	0	0	0	0	0	0	0	0	0
macrophage, TB infection, stimulated BMDM+IL-4/IL-13(aaMph), without Mtb, 072hr, biol rep3 : CNhs14257 ctss	103.69	39.1679	17.2274	0	0	0	0	0	0	0	0	0	0	0	0	0	0	0	0	0	0	0	0	0
macrophage, TB infection, stimulated BMDM+IL-4/IL-13(aaMph), without Mtb, 120hr, biol rep1 : CNhs11493 ctss	134.779	50.9115	22.3927	0	0	0	0	0	0	0	0	0	0	0	0	0	0	0	0	0	0	0	0	0
macrophage, TB infection, stimulated BMDM+IL-4/IL-13(aaMph), without Mtb, 120hr, biol rep2 : CNhs11571 ctss	175.236	66.1937	29.1143	0	0	0	0	0	0	0	0	0	0	0	0	0	0	0	0	0	0	0	0	0
macrophage, TB infection, stimulated BMDM+IL-4/IL-13(aaMph), without Mtb, 120hr, biol rep3 : CNhs14258 ctss	104.903	39.6261	17.429	0	0	0	0	0	0	0	0	0	0	0	0	0	0	0	0	0	0	0	0	0
mammary gland, adult lactating day02 : CNhs10480 ctss	2439.64	921.552	405.331	1	0	0	0	0	0	0	0	0	0	0	0	0	0	0	0	0	0	0	0	0
mammary gland, adult pregnant day19 : CNhs10476 ctss	1938.46	732.233	322.062	1	0	0	0	0	0	0	0	0	0	0	0	0	0	0	0	0	0	0	0	0
MC1+Gr1+ myeloid-derived suppressor cells cancer, donor1 (10,11,12 3LL) : CNhs12539 ctss	867.198	327.576	144.079	0	0	0	0	0	0	0	0	0	0	0	0	0	0	0	0	0	0	0	0	0
MC1+Gr1+ myeloid-derived suppressor cells cancer, donor2 (0127 3LL) : CNhs12198 ctss	462.551	174.724	76.8499	0	0	0	0	0	0	0	0	0	0	0	0	0	0	0	0	0	0	0	0	0
MC1+Gr1+ myeloid-derived suppressor cells cancer, donor3 (0128 3LL) : CNhs12542 ctss	719.322	271.717	119.511	0	0	0	0	0	0	0	0	0	0	0	0	0	0	0	0	0	0	0	0	0
MC1+Gr1+ myeloid-derived suppressor cells control, donor1 (4,5,6PBS) : CNhs12540 ctss	781.76	295.302	129.884	0	0	0	0	0	0	0	0	0	0	0	0	0	0	0	0	0	0	0	0	0
MC1+Gr1+ myeloid-derived suppressor cells control, donor2 (0127 PBS) : CNhs12541 ctss	753.399	284.589	125.172	0	0	0	0	0	0	0	0	0	0	0	0	0	0	0	0	0	0	0	0	0
MC1+Gr1+ myeloid-derived suppressor cells control, donor3 (0128 PBS) : CNhs12543 ctss	693.309	261.891	115.189	0	0	0	0	0	0	0	0	0	0	0	0	0	0	0	0	0	0	0	0	0
medulla oblongata, adult : CNhs10477 ctss	9.472	3.57796	1.57371	1	0	0	0	0	0	0	0	0	0	0	0	0	0	0	1	0	0	0	1	0
medulla oblongata, neonate N30 : CNhs11200 ctss	4.454	1.68246	0.740004	0	0	0	0	0	0	0	0	0	0	0	0	0	0	0	1	0	0	0	1	0
Meningeal cells, donor1 : CNhs12132 ctss	0	0	0	0	0	0	0	0	0	0	0	0	0	0	0	0	0	0	0	0	0	0	0	0
Meningeal cells, donor2 : CNhs12358 ctss	0	0	0	0	0	0	0	0	0	0	0	0	0	0	0	0	0	0	0	0	0	0	0	0
Meningeal cells, donor3 : CNhs12109 ctss	0	0	0	0	0	0	0	0	0	0	0	0	0	0	0	0	0	0	0	0	0	0	0	0
Mesenchymal stem cells - bone marrow derived, donor1 : CNhs12628 ctss	51.294	19.3758	8.52217	0	0	0	0	0	0	0	0	0	0	0	0	0	0	0	0	0	0	0	0	0
Mesenchymal stem cells - bone marrow derived, donor2 : CNhs12633 ctss	45.488	17.1827	7.55754	0	0	0	0	0	0	0	0	0	0	0	0	0	0	0	0	0	0	0	0	0
Mesenchymal stem cells - bone marrow derived, donor3 : CNhs12616 ctss	32.682	12.3453	5.4299	0	0	0	0	0	0	0	0	0	0	0	0	0	0	0	0	0	0	0	0	0
Mesoderm, embryo E8.5 : CNhs14148 ctss	0	0	0	0	0	0	0	0	0	0	0	0	0	0	0	0	0	0	0	0	0	0	0	0
Microglia, donor1 : CNhs12629 ctss	2.996	1.13171	0.497766	0	0	0	0	0	0	0	0	0	0	0	0	0	0	0	0	0	0	0	0	0
Microglia, donor2 : CNhs12634 ctss	0	0	0	0	0	0	0	0	0	0	0	0	0	0	0	0	0	0	0	0	0	0	0	0
Microglia, donor3 : CNhs12617 ctss	0	0	0	0	0	0	0	0	0	0	0	0	0	0	0	0	0	0	0	0	0	0	0	0
mouse fibroblast cell line: CRL-1658 NIH/3T3 : CNhs11093 ctss	95.082	35.9163	15.7973	0	0	0	0	0	0	0	0	0	0	0	0	0	0	0	0	0	0	0	0	0
Mouse hepatocyte, donor5 : CNhs14553 ctss	84	31.7302	13.9561	0	0	0	0	0	0	0	0	0	0	0	0	0	0	0	0	0	0	0	0	0
Mouse hepatocyte, donor7 : CNhs14554 ctss	127.722	48.2458	21.2202	0	0	0	0	0	0	0	0	0	0	0	0	0	0	0	0	0	0	0	0	0
Mouse Renal epithelial cells, donor1 : CNhs14555 ctss	1.079	0.407582	0.179269	0	0	0	0	0	0	0	0	0	0	0	0	0	0	0	0	0	0	0	0	0
muscle (biceps femoris), neonate N30 : CNhs11129 ctss	52.009	19.6459	8.64096	0	0	0	0	0	0	0	0	0	1	0	0	0	0	0	0	0	0	0	0	0
natural helper cells, IL2 treated, day15, biol rep1, tech rep1 : CNhs12576 ctss	12.269	4.6345	2.03842	0	0	0	0	0	0	0	0	0	0	0	0	0	0	0	0	0	0	0	0	0
natural helper cells, IL2 treated, day15, biol rep1, tech rep2 : CNhs14330 ctss	10.735	4.05504	1.78355	0	0	0	0	0	0	0	0	0	0	0	0	0	0	0	0	0	0	0	0	0
natural helper cells, IL2 treated, day15, biol rep1, tech rep3 : CNhs14378 ctss	15.299	5.77905	2.54183	0	0	0	0	0	0	0	0	0	0	0	0	0	0	0	0	0	0	0	0	0
natural helper cells, IL2 treated, day15, biol rep2, tech rep1 : CNhs12508 ctss	0.85	0.321079	0.141222	0	0	0	0	0	0	0	0	0	0	0	0	0	0	0	0	0	0	0	0	0
natural helper cells, IL2 treated, day15, biol rep2, tech rep2 : CNhs14334 ctss	0	0	0	0	0	0	0	0	0	0	0	0	0	0	0	0	0	0	0	0	0	0	0	0
natural helper cells, IL2 treated, day15, biol rep2, tech rep3 : CNhs14388 ctss	2.448	0.924709	0.40672	0	0	0	0	0	0	0	0	0	0	0	0	0	0	0	0	0	0	0	0	0
natural helper cells, IL2 treated, day15, biol rep3, tech rep1 : CNhs12509 ctss	0	0	0	0	0	0	0	0	0	0	0	0	0	0	0	0	0	0	0	0	0	0	0	0
natural helper cells, IL2 treated, day15, biol rep3, tech rep2 : CNhs14335 ctss	0	0	0	0	0	0	0	0	0	0	0	0	0	0	0	0	0	0	0	0	0	0	0	0
natural helper cells, IL2 treated, day15, biol rep3, tech rep3 : CNhs14389 ctss	2.624	0.991191	0.435961	0	0	0	0	0	0	0	0	0	0	0	0	0	0	0	0	0	0	0	0	0
natural helper cells, IL33 treated, 01hr, biol rep1, tech rep1 : CNhs12579 ctss	40.281	15.2158	6.69243	0	0	0	0	0	0	0	0	0	0	0	0	0	0	0	0	0	0	0	0	0
natural helper cells, IL33 treated, 01hr, biol rep1, tech rep2 : CNhs14332 ctss	48.98	18.5017	8.13771	0	0	0	0	0	0	0	0	0	0	0	0	0	0	0	0	0	0	0	0	0
natural helper cells, IL33 treated, 01hr, biol rep1, tech rep3 : CNhs14383 ctss	28.918	10.9235	4.80454	0	0	0	0	0	0	0	0	0	0	0	0	0	0	0	0	0	0	0	0	0
natural helper cells, IL33 treated, 01hr, biol rep2, tech rep2 : CNhs14338 ctss	187.743	70.9181	31.1923	0	0	0	0	0	0	0	0	0	0	0	0	0	0	0	0	0	0	0	0	0
natural helper cells, IL33 treated, 01hr, biol rep2, tech rep3 : CNhs14384 ctss	25.712	9.71246	4.27188	0	0	0	0	0	0	0	0	0	0	0	0	0	0	0	0	0	0	0	0	0
natural helper cells, IL33 treated, 01hr, biol rep3, tech rep2 : CNhs14339 ctss	0	0	0	0	0	0	0	0	0	0	0	0	0	0	0	0	0	0	0	0	0	0	0	0
natural helper cells, IL33 treated, 01hr, biol rep3, tech rep3 : CNhs14380 ctss	35.658	13.4695	5.92435	0	0	0	0	0	0	0	0	0	0	0	0	0	0	0	0	0	0	0	0	0
natural helper cells, IL33 treated, day02, biol rep1, tech rep2 : CNhs14336 ctss	0	0	0	0	0	0	0	0	0	0	0	0	0	0	0	0	0	0	0	0	0	0	0	0
natural helper cells, IL33 treated, day02, biol rep1, tech rep3 : CNhs14386 ctss	7.968	3.00984	1.32383	0	0	0	0	0	0	0	0	0	0	0	0	0	0	0	0	0	0	0	0	0
natural helper cells, IL33 treated, day02, biol rep2, tech rep2 : CNhs14337 ctss	9.701	3.66446	1.61176	0	0	0	0	0	0	0	0	0	0	0	0	0	0	0	0	0	0	0	0	0
natural helper cells, IL33 treated, day02, biol rep2, tech rep3 : CNhs14385 ctss	8.277	3.12656	1.37517	0	0	0	0	0	0	0	0	0	0	0	0	0	0	0	0	0	0	0	0	0
natural helper cells, IL33 treated, day02, biol rep3, tech rep1 : CNhs12578 ctss	27.502	10.3886	4.56928	0	0	0	0	0	0	0	0	0	0	0	0	0	0	0	0	0	0	0	0	0
natural helper cells, IL33 treated, day02, biol rep3, tech rep2 : CNhs14331 ctss	10.276	3.88166	1.70729	0	0	0	0	0	0	0	0	0	0	0	0	0	0	0	0	0	0	0	0	0
natural helper cells, IL33 treated, day02, biol rep3, tech rep3 : CNhs14379 ctss	20.054	7.57521	3.33184	0	0	0	0	0	0	0	0	0	0	0	0	0	0	0	0	0	0	0	0	0
natural helper cells, naive, biol rep1, tech rep2 : CNhs14340 ctss	0	0	0	0	0	0	0	0	0	0	0	0	0	0	0	0	0	0	0	0	0	0	0	0
natural helper cells, naive, biol rep1, tech rep3 : CNhs14381 ctss	40.822	15.4201	6.78231	0	0	0	0	0	0	0	0	0	0	0	0	0	0	0	0	0	0	0	0	0
natural helper cells, naive, biol rep2, tech rep1 : CNhs12515 ctss	21.007	7.93519	3.49018	0	0	0	0	0	0	0	0	0	0	0	0	0	0	0	0	0	0	0	0	0
natural helper cells, naive, biol rep2, tech rep2 : CNhs14341 ctss	0	0	0	0	0	0	0	0	0	0	0	0	0	0	0	0	0	0	0	0	0	0	0	0
natural helper cells, naive, biol rep2, tech rep3 : CNhs14382 ctss	48.606	18.3605	8.07558	0	0	0	0	0	0	0	0	0	0	0	0	0	0	0	0	0	0	0	0	0
natural helper cells, naive, biol rep3, tech rep1 : CNhs12580 ctss	51.585	19.4857	8.57052	0	0	0	0	0	0	0	0	0	0	0	0	0	0	0	0	0	0	0	0	0
natural helper cells, naive, biol rep3, tech rep2 : CNhs14333 ctss	40.43	15.272	6.71719	0	0	0	0	0	0	0	0	0	0	0	0	0	0	0	0	0	0	0	0	0
natural helper cells, naive, biol rep3, tech rep3 : CNhs14387 ctss	56.619	21.3873	9.40688	0	0	0	0	0	0	0	0	0	0	0	0	0	0	0	0	0	0	0	0	0
Neurons - cortical, donor1 : CNhs12025 ctss	0	0	0	0	0	0	0	0	0	0	0	0	0	0	0	0	0	0	0	0	1	0	1	0
Neurons - cortical, donor2 : CNhs11947 ctss	0	0	0	0	0	0	0	0	0	0	0	0	0	0	0	0	0	0	0	0	1	0	1	0
Neurons - cortical, donor3 : CNhs12112 ctss	0	0	0	0	0	0	0	0	0	0	0	0	0	0	0	0	0	0	0	0	1	0	1	0
Neurons - dorsal spinal cord, donor1 : CNhs12630 ctss	0	0	0	0	0	0	0	0	0	0	0	0	0	0	0	0	0	0	0	0	1	0	1	0
Neurons - dorsal spinal cord, donor2 : CNhs12635 ctss	0	0	0	0	0	0	0	0	0	0	0	0	0	0	0	0	0	0	0	0	1	0	1	0
Neurons - dorsal spinal cord, donor3 : CNhs12618 ctss	0	0	0	0	0	0	0	0	0	0	0	0	0	0	0	0	0	0	0	0	1	0	1	0
Neurons - hippocampal, donor1 : CNhs12133 ctss	0	0	0	0	0	0	0	0	0	0	0	0	0	0	0	0	0	0	0	0	1	0	1	0
Neurons - hippocampal, donor2 : CNhs12359 ctss	0	0	0	0	0	0	0	0	0	0	0	0	0	0	0	0	0	0	0	0	1	0	1	0
Neurons - hippocampal, donor3 : CNhs12110 ctss	0	0	0	0	0	0	0	0	0	0	0	0	0	0	0	0	0	0	0	0	1	0	1	0
Neurons - raphe, donor1 : CNhs12631 ctss	0	0	0	0	0	0	0	0	0	0	0	0	0	0	0	0	0	0	0	0	1	0	1	0
Neurons - raphe, donor2 : CNhs12636 ctss	5.363	2.02582	0.891028	0	0	0	0	0	0	0	0	0	0	0	0	0	0	0	0	0	1	0	1	0
Neurons - raphe, donor3 : CNhs12619 ctss	3.994	1.5087	0.663578	0	0	0	0	0	0	0	0	0	0	0	0	0	0	0	0	0	1	0	1	0
Neurons - spiral ganglion, pool1 : CNhs14147 ctss	0	0	0	0	0	0	0	0	0	0	0	0	0	0	0	0	0	0	0	0	1	0	1	0
Neurons - striatal, donor1 : CNhs12134 ctss	0	0	0	0	0	0	0	0	0	0	0	0	0	0	0	0	0	0	0	0	1	0	1	0
Neurons - striatal, donor2 : CNhs12360 ctss	0	0	0	0	0	0	0	0	0	0	0	0	0	0	0	0	0	0	0	0	1	0	1	0
Neurons - striatal, donor3 : CNhs12111 ctss	0	0	0	0	0	0	0	0	0	0	0	0	0	0	0	0	0	0	0	0	1	0	1	0
Neurons - substantia nigra, donor4, tech rep1 : CNhs12612 ctss	4.746	1.79276	0.788517	0	0	0	0	0	0	0	0	0	0	0	0	0	0	0	0	1	1	0	2	0
Neurons - substantia nigra, donor4, tech rep2 : CNhs12821 ctss	3.287	1.24163	0.546114	0	0	0	0	0	0	0	0	0	0	0	0	0	0	0	0	1	1	0	2	0
Neurons - substantia nigra, donor5 : CNhs12614 ctss	1.688	0.637626	0.28045	0	0	0	0	0	0	0	0	0	0	0	0	0	0	0	0	1	1	0	2	0
Neurons - substantia nigra, donor5, tech rep2 : CNhs12923 ctss	3.582	1.35307	0.595126	0	0	0	0	0	0	0	0	0	0	0	0	0	0	0	0	1	1	0	2	0
Neurons - substantia nigra, donor6 : CNhs12643 ctss	7.029	2.65514	1.16782	0	0	0	0	0	0	0	0	0	0	0	0	0	0	0	0	1	1	0	2	0
Neurons - ventral spinal cord, donor1 : CNhs12632 ctss	0	0	0	0	0	0	0	0	0	0	0	0	0	0	0	0	0	0	0	0	1	0	1	0
Neurons - ventral spinal cord, donor2 : CNhs12638 ctss	0	0	0	0	0	0	0	0	0	0	0	0	0	0	0	0	0	0	0	0	1	0	1	0
Neurons - ventral spinal cord, donor3 : CNhs12113 ctss	0	0	0	0	0	0	0	0	0	0	0	0	0	0	0	0	0	0	0	0	1	0	1	0
neurospheres - enteric neuron derived, biol rep1 : CNhs13087 ctss	0	0	0	0	0	0	0	0	0	0	0	0	0	0	0	0	0	0	0	0	1	0	1	0
neurospheres - enteric neuron derived, biol rep2 : CNhs13088 ctss	0	0	0	0	0	0	0	0	0	0	0	0	0	0	0	0	0	0	0	0	1	0	1	0
neurospheres - enteric neuron derived, biol rep3 : CNhs13089 ctss	0	0	0	0	0	0	0	0	0	0	0	0	0	0	0	0	0	0	0	0	1	0	1	0
neurospheres - parasympathetic neuron derived, biol rep1 : CNhs13084 ctss	0	0	0	0	0	0	0	0	0	0	0	0	0	0	0	0	0	0	0	0	1	0	1	0
neurospheres - parasympathetic neuron derived, biol rep2 : CNhs13085 ctss	0	0	0	0	0	0	0	0	0	0	0	0	0	0	0	0	0	0	0	0	1	0	1	0
neurospheres - parasympathetic neuron derived, biol rep3 : CNhs13086 ctss	0	0	0	0	0	0	0	0	0	0	0	0	0	0	0	0	0	0	0	0	1	0	1	0
neurospheres - sympathetic neuron derived, biol rep1 : CNhs13081 ctss	0	0	0	0	0	0	0	0	0	0	0	0	0	0	0	0	0	0	0	0	1	0	1	0
neurospheres - sympathetic neuron derived, biol rep2 : CNhs13082 ctss	0	0	0	0	0	0	0	0	0	0	0	0	0	0	0	0	0	0	0	0	1	0	1	0
neurospheres - sympathetic neuron derived, biol rep3 : CNhs13083 ctss	0	0	0	0	0	0	0	0	0	0	0	0	0	0	0	0	0	0	0	0	1	0	1	0
olfactory brain, adult : CNhs10489 ctss	4.498	1.69908	0.747314	1	0	0	0	0	0	0	0	0	0	0	1	0	0	0	0	0	0	0	1	0
osteoclast, bone marrow derived : CNhs14137 ctss	88.662	33.4912	14.7306	0	0	0	0	0	0	0	0	0	0	0	0	0	0	0	0	0	0	0	0	0
ovary, adult : CNhs10507 ctss	58.053	21.929	9.64513	1	0	0	0	0	0	0	0	0	0	0	0	0	0	0	0	0	0	0	0	0
ovary, embryo E18 : CNhs11040 ctss	1.603	0.605518	0.266328	0	0	0	0	0	0	0	0	0	0	0	0	0	0	0	0	0	0	0	0	0
ovary, neonate N00 : CNhs11217 ctss	6.841	2.58412	1.13659	0	0	0	0	0	0	0	0	0	0	0	0	0	0	0	0	0	0	0	0	0
oviduct, adult pregnant day01 : CNhs10500 ctss	79.351	29.9741	13.1837	1	0	0	0	0	0	0	0	0	0	0	0	0	0	0	0	0	0	0	0	0
pancreas, adult : CNhs10486 ctss	7.965	3.0087	1.32333	1	0	0	0	0	0	0	0	0	0	0	0	0	0	0	0	0	0	0	0	0
pancreas, embryo E14 : CNhs11012 ctss	0	0	0	0	0	0	0	0	0	0	0	0	0	0	0	0	0	0	0	0	0	0	0	0
pancreas, embryo E15 : CNhs11042 ctss	0	0	0	0	0	0	0	0	0	0	0	0	0	0	0	0	0	0	0	0	0	0	0	0
pancreas, embryo E16 : CNhs11003 ctss	0	0	0	0	0	0	0	0	0	0	0	0	0	0	0	0	0	0	0	0	0	0	0	0
pancreas, embryo E17 : CNhs10599 ctss	0.886	0.334678	0.147203	0	0	0	0	0	0	0	0	0	0	0	0	0	0	0	0	0	0	0	0	0
pancreas, embryo E18 : CNhs10580 ctss	0	0	0	0	0	0	0	0	0	0	0	0	0	0	0	0	0	0	0	0	0	0	0	0
pancreas, neonate N00 : CNhs11105 ctss	55.562	20.988	9.23127	0	0	0	0	0	0	0	0	0	0	0	0	0	0	0	0	0	0	0	0	0
pancreas, neonate N01 : CNhs11138 ctss	2.545	0.96135	0.422835	0	0	0	0	0	0	0	0	0	0	0	0	0	0	0	0	0	0	0	0	0
pancreas, neonate N02 : CNhs11139 ctss	0	0	0	0	0	0	0	0	0	0	0	0	0	0	0	0	0	0	0	0	0	0	0	0
pancreas, neonate N16 : CNhs11136 ctss	24.019	9.07295	3.9906	0	0	0	0	0	0	0	0	0	0	0	0	0	0	0	0	0	0	0	0	0
pancreas, neonate N25 : CNhs11094 ctss	8.433	3.18549	1.40109	0	0	0	0	0	0	0	0	0	0	0	0	0	0	0	0	0	0	0	0	0
pancreas, neonate N30 : CNhs11182 ctss	16.502	6.23347	2.7417	0	0	0	0	0	0	0	0	0	0	0	0	0	0	0	0	0	0	0	0	0
pituitary gland, adult : CNhs10493 ctss	13.618	5.14407	2.26254	1	0	0	0	0	0	0	0	0	0	0	0	0	0	0	0	0	0	0	0	0
pituitary gland, embryo E12 : CNhs11018 ctss	0	0	0	0	0	0	0	0	0	0	0	0	0	0	0	0	0	0	0	0	0	0	0	0
pituitary gland, embryo E13 : CNhs11009 ctss	0	0	0	0	0	0	0	0	0	0	0	0	0	0	0	0	0	0	0	0	0	0	0	0
pituitary gland, embryo E14 : CNhs11037 ctss	0	0	0	0	0	0	0	0	0	0	0	0	0	0	0	0	0	0	0	0	0	0	0	0
pituitary gland, embryo E15 : CNhs10592 ctss	0	0	0	0	0	0	0	0	0	0	0	0	0	0	0	0	0	0	0	0	0	0	0	0
pituitary gland, embryo E16 : CNhs11036 ctss	0	0	0	0	0	0	0	0	0	0	0	0	0	0	0	0	0	0	0	0	0	0	0	0
pituitary gland, embryo E17 : CNhs11039 ctss	0	0	0	0	0	0	0	0	0	0	0	0	0	0	0	0	0	0	0	0	0	0	0	0
pituitary gland, neonate N00 : CNhs11190 ctss	2.436	0.920176	0.404726	0	0	0	0	0	0	0	0	0	0	0	0	0	0	0	0	0	0	0	0	0
placenta, adult pregnant day10 : CNhs10472 ctss	195.951	74.0186	32.556	1	0	0	0	0	0	0	0	0	0	0	0	0	0	0	0	0	0	0	0	0
placenta, adult pregnant day17 : CNhs10464 ctss	40.884	15.4435	6.79261	1	0	0	0	0	0	0	0	0	0	0	0	0	0	0	0	0	0	0	0	0
Pre-hematopoietic stem cell, aorta-gonad-mesonephros (AGM) region derived, embryo E9.5 : CNhs14149 ctss	0	0	0	0	0	0	0	0	0	0	0	0	0	0	0	0	0	0	0	0	0	0	0	0
prostate, adult : CNhs10470 ctss	20.509	7.74708	3.40744	1	0	0	0	0	0	0	0	0	0	0	0	0	0	0	0	0	0	0	0	0
SABiosciences XpressRef Mouse Universal Total RNA, pool1 : CNhs10611 ctss	84.407	31.8839	14.0237	0	0	0	0	0	0	0	0	0	0	0	0	0	0	0	0	0	0	0	0	0
Schwann, donor1 : CNhs12507 ctss	5.074	1.91666	0.843013	0	0	0	0	0	0	0	0	0	0	0	0	0	0	0	0	0	0	0	0	0
Schwann, donor2 : CNhs12573 ctss	8.464	3.1972	1.40624	0	0	0	0	0	0	0	0	0	0	0	0	0	0	0	0	0	0	0	0	0
Schwann, donor3 : CNhs12115 ctss	5.381	2.03262	0.894019	0	0	0	0	0	0	0	0	0	0	0	0	0	0	0	0	0	0	0	0	0
skin, adult : CNhs10492 ctss	129.93	49.0798	21.587	1	0	0	0	0	0	0	0	0	0	0	0	0	0	0	0	0	0	0	0	0
skin, neonate N00 : CNhs11124 ctss	109.311	41.2912	18.1613	0	0	0	0	0	0	0	0	0	0	0	0	0	0	0	0	0	0	0	0	0
skin, neonate N03 : CNhs11215 ctss	39.686	14.991	6.59357	0	0	0	0	0	0	0	0	0	0	0	0	0	0	0	0	0	0	0	0	0
skin, neonate N06 : CNhs11097 ctss	52.285	19.7502	8.68682	0	0	0	0	0	0	0	0	0	0	0	0	0	0	0	0	0	0	0	0	0
skin, neonate N10 : CNhs11108 ctss	53.838	20.3368	8.94484	0	0	0	0	0	0	0	0	0	0	0	0	0	0	0	0	0	0	0	0	0
small intestine, neonate N16 : CNhs11114 ctss	420.315	158.77	69.8326	0	0	0	1	0	0	0	0	0	0	0	0	0	0	0	0	0	0	0	0	0
Sox2+ Supporting cells - organ of corti, pool1 : CNhs12532 ctss	0	0	0	0	0	0	0	0	0	0	0	0	0	0	0	0	0	0	0	0	0	0	0	0
spinal cord, adult : CNhs10505 ctss	9.086	3.43215	1.50958	1	0	0	0	0	0	0	0	0	0	0	0	0	0	0	0	0	0	0	0	0
spleen, adult : CNhs10465 ctss	34.003	12.8443	5.64938	1	0	0	0	0	0	0	0	0	0	0	0	0	0	0	0	0	0	0	0	0
spleen, embryo E16 : CNhs11035 ctss	21.877	8.26383	3.63472	0	0	0	0	0	0	0	0	0	0	0	0	0	0	0	0	0	0	0	0	0
spleen, embryo E18 : CNhs11011 ctss	33.891	12.802	5.63077	0	0	0	0	0	0	0	0	0	0	0	0	0	0	0	0	0	0	0	0	0
spleen, neonate N10 : CNhs11116 ctss	9.418	3.55756	1.56474	0	0	0	0	0	0	0	0	0	0	0	0	0	0	0	0	0	0	0	0	0
spleen, neonate N20 : CNhs11112 ctss	10.115	3.82085	1.68054	0	0	0	0	0	0	0	0	0	0	0	0	0	0	0	0	0	0	0	0	0
spleen, neonate N25 : CNhs11099 ctss	7.778	2.93807	1.29226	0	0	0	0	0	0	0	0	0	0	0	0	0	0	0	0	0	0	0	0	0
ST2 (Mesenchymal stem cells) cells, differentiation to adipocytes, 00hr15min, biol rep1 (015mA1) : CNhs13114 ctss	62.964	23.7841	10.4611	0	0	0	0	0	0	0	0	0	0	0	0	0	0	0	0	0	0	0	0	0
ST2 (Mesenchymal stem cells) cells, differentiation to adipocytes, 00hr15min, biol rep2 (015mA2) : CNhs13243 ctss	58.875	22.2395	9.7817	0	0	0	0	0	0	0	0	0	0	0	0	0	0	0	0	0	0	0	0	0
ST2 (Mesenchymal stem cells) cells, differentiation to adipocytes, 00hr15min, biol rep3 (015mA3) : CNhs13292 ctss	37.253	14.072	6.18935	0	0	0	0	0	0	0	0	0	0	0	0	0	0	0	0	0	0	0	0	0
ST2 (Mesenchymal stem cells) cells, differentiation to adipocytes, 00hr30min, biol rep1 (030mA1) : CNhs13115 ctss	52.8	19.9447	8.77238	0	0	0	0	0	0	0	0	0	0	0	0	0	0	0	0	0	0	0	0	0
ST2 (Mesenchymal stem cells) cells, differentiation to adipocytes, 00hr30min, biol rep2 (030mA2) : CNhs13244 ctss	65.949	24.9116	10.957	0	0	0	0	0	0	0	0	0	0	0	0	0	0	0	0	0	0	0	0	0
ST2 (Mesenchymal stem cells) cells, differentiation to adipocytes, 00hr30min, biol rep3 (030mA3) : CNhs13293 ctss	61.904	23.3836	10.285	0	0	0	0	0	0	0	0	0	0	0	0	0	0	0	0	0	0	0	0	0
ST2 (Mesenchymal stem cells) cells, differentiation to adipocytes, 01hr, biol rep1 (001hA1) : CNhs13116 ctss	58.865	22.2357	9.78004	0	0	0	0	0	0	0	0	0	0	0	0	0	0	0	0	0	0	0	0	0
ST2 (Mesenchymal stem cells) cells, differentiation to adipocytes, 01hr, biol rep2 (001hA2) : CNhs13245 ctss	74.571	28.1685	12.3895	0	0	0	0	0	0	0	0	0	0	0	0	0	0	0	0	0	0	0	0	0
ST2 (Mesenchymal stem cells) cells, differentiation to adipocytes, 01hr, biol rep3 (001hA3) : CNhs13295 ctss	58.067	21.9343	9.64746	0	0	0	0	0	0	0	0	0	0	0	0	0	0	0	0	0	0	0	0	0
ST2 (Mesenchymal stem cells) cells, differentiation to adipocytes, 02hr, biol rep1 (002hA1) : CNhs13117 ctss	102.269	38.6311	16.9913	0	0	0	0	0	0	0	0	0	0	0	0	0	0	0	0	0	0	0	0	0
ST2 (Mesenchymal stem cells) cells, differentiation to adipocytes, 02hr, biol rep2 (002hA2) : CNhs13247 ctss	135.811	51.3013	22.5641	0	0	0	0	0	0	0	0	0	0	0	0	0	0	0	0	0	0	0	0	0
ST2 (Mesenchymal stem cells) cells, differentiation to adipocytes, 02hr, biol rep3 (002hA3) : CNhs13296 ctss	119.014	44.9564	19.7734	0	0	0	0	0	0	0	0	0	0	0	0	0	0	0	0	0	0	0	0	0
ST2 (Mesenchymal stem cells) cells, differentiation to adipocytes, 03hr, biol rep1 (003hA1) : CNhs13118 ctss	258.213	97.5375	42.9004	0	0	0	0	0	0	0	0	0	0	0	0	0	0	0	0	0	0	0	0	0
ST2 (Mesenchymal stem cells) cells, differentiation to adipocytes, 03hr, biol rep2 (003hA2) : CNhs13248 ctss	245.58	92.7655	40.8015	0	0	0	0	0	0	0	0	0	0	0	0	0	0	0	0	0	0	0	0	0
ST2 (Mesenchymal stem cells) cells, differentiation to adipocytes, 03hr, biol rep3 (003hA3) : CNhs13297 ctss	217.315	82.0887	36.1055	0	0	0	0	0	0	0	0	0	0	0	0	0	0	0	0	0	0	0	0	0
ST2 (Mesenchymal stem cells) cells, differentiation to adipocytes, 06hr, biol rep1 (006hA1) : CNhs13120 ctss	376.156	142.089	62.4959	0	0	0	0	0	0	0	0	0	0	0	0	0	0	0	0	0	0	0	0	0
ST2 (Mesenchymal stem cells) cells, differentiation to adipocytes, 06hr, biol rep2 (006hA2) : CNhs13249 ctss	400.624	151.332	66.5611	0	0	0	0	0	0	0	0	0	0	0	0	0	0	0	0	0	0	0	0	0
ST2 (Mesenchymal stem cells) cells, differentiation to adipocytes, 06hr, biol rep3 (006hA3) : CNhs13298 ctss	339.448	128.223	56.3971	0	0	0	0	0	0	0	0	0	0	0	0	0	0	0	0	0	0	0	0	0
ST2 (Mesenchymal stem cells) cells, differentiation to adipocytes, 12hr, biol rep1 (012hA1) : CNhs13121 ctss	144.363	54.5318	23.985	0	0	0	0	0	0	0	0	0	0	0	0	0	0	0	0	0	0	0	0	0
ST2 (Mesenchymal stem cells) cells, differentiation to adipocytes, 12hr, biol rep2 (012hA2) : CNhs13250 ctss	188.948	71.3733	31.3925	0	0	0	0	0	0	0	0	0	0	0	0	0	0	0	0	0	0	0	0	0
ST2 (Mesenchymal stem cells) cells, differentiation to adipocytes, 12hr, biol rep3 (012hA3) : CNhs13299 ctss	120.54	45.5328	20.0269	0	0	0	0	0	0	0	0	0	0	0	0	0	0	0	0	0	0	0	0	0
ST2 (Mesenchymal stem cells) cells, differentiation to adipocytes, 18hr, biol rep1 (018hA1) : CNhs13122 ctss	56.746	21.4353	9.42798	0	0	0	0	0	0	0	0	0	0	0	0	0	0	0	0	0	0	0	0	0
ST2 (Mesenchymal stem cells) cells, differentiation to adipocytes, 18hr, biol rep2 (018hA2) : CNhs13251 ctss	66.209	25.0098	11.0002	0	0	0	0	0	0	0	0	0	0	0	0	0	0	0	0	0	0	0	0	0
ST2 (Mesenchymal stem cells) cells, differentiation to adipocytes, 18hr, biol rep3 (018hA3) : CNhs13300 ctss	60.614	22.8964	10.0706	0	0	0	0	0	0	0	0	0	0	0	0	0	0	0	0	0	0	0	0	0
ST2 (Mesenchymal stem cells) cells, differentiation to adipocytes, 24hr, biol rep1 (024hA1) : CNhs13123 ctss	91.168	34.4378	15.147	0	0	0	0	0	0	0	0	0	0	0	0	0	0	0	0	0	0	0	0	0
ST2 (Mesenchymal stem cells) cells, differentiation to adipocytes, 24hr, biol rep2 (024hA2) : CNhs13252 ctss	108.371	40.9361	18.0051	0	0	0	0	0	0	0	0	0	0	0	0	0	0	0	0	0	0	0	0	0
ST2 (Mesenchymal stem cells) cells, differentiation to adipocytes, 24hr, biol rep3 (024hA3) : CNhs13301 ctss	90.087	34.0295	14.9674	0	0	0	0	0	0	0	0	0	0	0	0	0	0	0	0	0	0	0	0	0
ST2 (Mesenchymal stem cells) cells, differentiation to adipocytes, 36hr, biol rep1 (036hA1) : CNhs13124 ctss	67.28	25.4144	11.1781	0	0	0	0	0	0	0	0	0	0	0	0	0	0	0	0	0	0	0	0	0
ST2 (Mesenchymal stem cells) cells, differentiation to adipocytes, 36hr, biol rep2 (036hA2) : CNhs13253 ctss	103.99	39.2812	17.2773	0	0	0	0	0	0	0	0	0	0	0	0	0	0	0	0	0	0	0	0	0
ST2 (Mesenchymal stem cells) cells, differentiation to adipocytes, 36hr, biol rep3 (036hA3) : CNhs13302 ctss	80.085	30.2513	13.3056	0	0	0	0	0	0	0	0	0	0	0	0	0	0	0	0	0	0	0	0	0
ST2 (Mesenchymal stem cells) cells, differentiation to adipocytes, day02, biol rep1 (048hA1) : CNhs13125 ctss	81.994	30.9725	13.6228	0	0	0	0	0	0	0	0	0	0	0	0	0	0	0	0	0	0	0	0	0
ST2 (Mesenchymal stem cells) cells, differentiation to adipocytes, day02, biol rep2 (048hA2) : CNhs13254 ctss	97.183	36.71	16.1463	0	0	0	0	0	0	0	0	0	0	0	0	0	0	0	0	0	0	0	0	0
ST2 (Mesenchymal stem cells) cells, differentiation to adipocytes, day02, biol rep3 (048hA3) : CNhs13303 ctss	108.982	41.1669	18.1067	0	0	0	0	0	0	0	0	0	0	0	0	0	0	0	0	0	0	0	0	0
ST2 (Mesenchymal stem cells) cells, differentiation to adipocytes, day03, biol rep1 (072hA1) : CNhs13126 ctss	81.769	30.8875	13.5854	0	0	0	0	0	0	0	0	0	0	0	0	0	0	0	0	0	0	0	0	0
ST2 (Mesenchymal stem cells) cells, differentiation to adipocytes, day03, biol rep2 (072hA2) : CNhs13255 ctss	105.805	39.9668	17.5788	0	0	0	0	0	0	0	0	0	0	0	0	0	0	0	0	0	0	0	0	0
ST2 (Mesenchymal stem cells) cells, differentiation to adipocytes, day03, biol rep3 (072hA3) : CNhs13304 ctss	62.196	23.4939	10.3335	0	0	0	0	0	0	0	0	0	0	0	0	0	0	0	0	0	0	0	0	0
ST2 (Mesenchymal stem cells) cells, differentiation to adipocytes, day04, biol rep1 (096hA1) : CNhs13127 ctss	88.231	33.3284	14.659	0	0	0	0	0	0	0	0	0	0	0	0	0	0	0	0	0	0	0	0	0
ST2 (Mesenchymal stem cells) cells, differentiation to adipocytes, day04, biol rep2 (096hA2) : CNhs13256 ctss	101.289	38.261	16.8285	0	0	0	0	0	0	0	0	0	0	0	0	0	0	0	0	0	0	0	0	0
ST2 (Mesenchymal stem cells) cells, differentiation to adipocytes, day04, biol rep3 (096hA3) : CNhs13305 ctss	83.021	31.3604	13.7934	0	0	0	0	0	0	0	0	0	0	0	0	0	0	0	0	0	0	0	0	0
ST2 (Mesenchymal stem cells) cells, differentiation to adipocytes, day05, biol rep1 (120hA1) : CNhs13128 ctss	72.127	27.2453	11.9834	0	0	0	0	0	0	0	0	0	0	0	0	0	0	0	0	0	0	0	0	0
ST2 (Mesenchymal stem cells) cells, differentiation to adipocytes, day05, biol rep2 (120hA2) : CNhs13257 ctss	85.58	32.327	14.2186	0	0	0	0	0	0	0	0	0	0	0	0	0	0	0	0	0	0	0	0	0
ST2 (Mesenchymal stem cells) cells, differentiation to adipocytes, day05, biol rep3 (120hA3) : CNhs13306 ctss	70.445	26.6099	11.704	0	0	0	0	0	0	0	0	0	0	0	0	0	0	0	0	0	0	0	0	0
ST2 (Mesenchymal stem cells) cells, differentiation to adipocytes, day06, biol rep1 (144hA1) : CNhs13129 ctss	58.188	21.98	9.66756	0	0	0	0	0	0	0	0	0	0	0	0	0	0	0	0	0	0	0	0	0
ST2 (Mesenchymal stem cells) cells, differentiation to adipocytes, day06, biol rep2 (144hA2) : CNhs13258 ctss	70.097	26.4785	11.6462	0	0	0	0	0	0	0	0	0	0	0	0	0	0	0	0	0	0	0	0	0
ST2 (Mesenchymal stem cells) cells, differentiation to adipocytes, day06, biol rep3 (144hA3) : CNhs13307 ctss	48.207	18.2097	8.00928	0	0	0	0	0	0	0	0	0	0	0	0	0	0	0	0	0	0	0	0	0
ST2 (Mesenchymal stem cells) cells, differentiation to osteocytes, 00hr15min, biol rep1 (015mB1) : CNhs13130 ctss	54.307	20.514	9.02276	0	0	0	0	0	0	0	0	0	0	0	0	0	0	0	0	0	0	0	0	0
ST2 (Mesenchymal stem cells) cells, differentiation to osteocytes, 00hr15min, biol rep2 (015mB2) : CNhs13259 ctss	57.163	21.5928	9.49727	0	0	0	0	0	0	0	0	0	0	0	0	0	0	0	0	0	0	0	0	0
ST2 (Mesenchymal stem cells) cells, differentiation to osteocytes, 00hr15min, biol rep3 (015mB3) : CNhs13308 ctss	49.231	18.5965	8.17942	0	0	0	0	0	0	0	0	0	0	0	0	0	0	0	0	0	0	0	0	0
ST2 (Mesenchymal stem cells) cells, differentiation to osteocytes, 00hr30min, biol rep1 (030mB1) : CNhs13131 ctss	25.081	9.47411	4.16705	0	0	0	0	0	0	0	0	0	0	0	0	0	0	0	0	0	0	0	0	0
ST2 (Mesenchymal stem cells) cells, differentiation to osteocytes, 00hr30min, biol rep2 (030mB2) : CNhs13260 ctss	53.223	20.1045	8.84266	0	0	0	0	0	0	0	0	0	0	0	0	0	0	0	0	0	0	0	0	0
ST2 (Mesenchymal stem cells) cells, differentiation to osteocytes, 00hr30min, biol rep3 (030mB3) : CNhs13309 ctss	48.192	18.2041	8.00679	0	0	0	0	0	0	0	0	0	0	0	0	0	0	0	0	0	0	0	0	0
ST2 (Mesenchymal stem cells) cells, differentiation to osteocytes, 01hr, biol rep1 (001hB1) : CNhs13132 ctss	45.705	17.2646	7.59359	0	0	0	0	0	0	0	0	0	0	0	0	0	0	0	0	0	0	0	0	0
ST2 (Mesenchymal stem cells) cells, differentiation to osteocytes, 01hr, biol rep2 (001hB2) : CNhs13261 ctss	54.74	20.6775	9.0947	0	0	0	0	0	0	0	0	0	0	0	0	0	0	0	0	0	0	0	0	0
ST2 (Mesenchymal stem cells) cells, differentiation to osteocytes, 01hr, biol rep3 (001hB3) : CNhs13310 ctss	40.025	15.1191	6.6499	0	0	0	0	0	0	0	0	0	0	0	0	0	0	0	0	0	0	0	0	0
ST2 (Mesenchymal stem cells) cells, differentiation to osteocytes, 02hr, biol rep1 (002hB1) : CNhs13133 ctss	55.656	21.0235	9.24689	0	0	0	0	0	0	0	0	0	0	0	0	0	0	0	0	0	0	0	0	0
ST2 (Mesenchymal stem cells) cells, differentiation to osteocytes, 02hr, biol rep2 (002hB2) : CNhs13262 ctss	61.108	23.083	10.1527	0	0	0	0	0	0	0	0	0	0	0	0	0	0	0	0	0	0	0	0	0
ST2 (Mesenchymal stem cells) cells, differentiation to osteocytes, 02hr, biol rep3 (002hB3) : CNhs13311 ctss	57.335	21.6578	9.52584	0	0	0	0	0	0	0	0	0	0	0	0	0	0	0	0	0	0	0	0	0
ST2 (Mesenchymal stem cells) cells, differentiation to osteocytes, 03hr, biol rep1 (003hB1) : CNhs13134 ctss	49.444	18.677	8.2148	0	0	0	0	0	0	0	0	0	0	0	0	0	0	0	0	0	0	0	0	0
ST2 (Mesenchymal stem cells) cells, differentiation to osteocytes, 03hr, biol rep2 (003hB2) : CNhs13263 ctss	60.841	22.9821	10.1083	0	0	0	0	0	0	0	0	0	0	0	0	0	0	0	0	0	0	0	0	0
ST2 (Mesenchymal stem cells) cells, differentiation to osteocytes, 03hr, biol rep3 (003hB3) : CNhs13312 ctss	49.754	18.7941	8.26631	0	0	0	0	0	0	0	0	0	0	0	0	0	0	0	0	0	0	0	0	0
ST2 (Mesenchymal stem cells) cells, differentiation to osteocytes, 06hr, biol rep1 (006hB1) : CNhs13135 ctss	59.927	22.6369	9.95649	0	0	0	0	0	0	0	0	0	0	0	0	0	0	0	0	0	0	0	0	0
ST2 (Mesenchymal stem cells) cells, differentiation to osteocytes, 06hr, biol rep2 (006hB2) : CNhs13264 ctss	58.665	22.1601	9.74681	0	0	0	0	0	0	0	0	0	0	0	0	0	0	0	0	0	0	0	0	0
ST2 (Mesenchymal stem cells) cells, differentiation to osteocytes, 06hr, biol rep3 (006hB3) : CNhs13313 ctss	56.68	21.4103	9.41702	0	0	0	0	0	0	0	0	0	0	0	0	0	0	0	0	0	0	0	0	0
ST2 (Mesenchymal stem cells) cells, differentiation to osteocytes, 12hr, biol rep1 (012hB1) : CNhs13136 ctss	54.834	20.713	9.11032	0	0	0	0	0	0	0	0	0	0	0	0	0	0	0	0	0	0	0	0	0
ST2 (Mesenchymal stem cells) cells, differentiation to osteocytes, 12hr, biol rep2 (012hB2) : CNhs13265 ctss	62.954	23.7803	10.4594	0	0	0	0	0	0	0	0	0	0	0	0	0	0	0	0	0	0	0	0	0
ST2 (Mesenchymal stem cells) cells, differentiation to osteocytes, 12hr, biol rep3 (012hB3) : CNhs13314 ctss	59.23	22.3736	9.84068	0	0	0	0	0	0	0	0	0	0	0	0	0	0	0	0	0	0	0	0	0
ST2 (Mesenchymal stem cells) cells, differentiation to osteocytes, 18hr, biol rep1 (018hB1) : CNhs13137 ctss	45.227	17.0841	7.51418	0	0	0	0	0	0	0	0	0	0	0	0	0	0	0	0	0	0	0	0	0
ST2 (Mesenchymal stem cells) cells, differentiation to osteocytes, 18hr, biol rep2 (018hB2) : CNhs13266 ctss	51.199	19.3399	8.50639	0	0	0	0	0	0	0	0	0	0	0	0	0	0	0	0	0	0	0	0	0
ST2 (Mesenchymal stem cells) cells, differentiation to osteocytes, 18hr, biol rep3 (018hB3) : CNhs13315 ctss	44.929	16.9715	7.46467	0	0	0	0	0	0	0	0	0	0	0	0	0	0	0	0	0	0	0	0	0
ST2 (Mesenchymal stem cells) cells, differentiation to osteocytes, 24hr, biol rep1 (024hB1) : CNhs13138 ctss	44.193	16.6935	7.34238	0	0	0	0	0	0	0	0	0	0	0	0	0	0	0	0	0	0	0	0	0
ST2 (Mesenchymal stem cells) cells, differentiation to osteocytes, 24hr, biol rep2 (024hB2) : CNhs13267 ctss	46.514	17.5702	7.728	0	0	0	0	0	0	0	0	0	0	0	0	0	0	0	0	0	0	0	0	0
ST2 (Mesenchymal stem cells) cells, differentiation to osteocytes, 24hr, biol rep3 (024hB3) : CNhs13316 ctss	36.476	13.7785	6.06025	0	0	0	0	0	0	0	0	0	0	0	0	0	0	0	0	0	0	0	0	0
ST2 (Mesenchymal stem cells) cells, differentiation to osteocytes, 36hr, biol rep1 (036hB1) : CNhs13139 ctss	16.717	6.31469	2.77742	0	0	0	0	0	0	0	0	0	0	0	0	0	0	0	0	0	0	0	0	0
ST2 (Mesenchymal stem cells) cells, differentiation to osteocytes, 36hr, biol rep2 (036hB2) : CNhs13268 ctss	35.451	13.3913	5.88996	0	0	0	0	0	0	0	0	0	0	0	0	0	0	0	0	0	0	0	0	0
ST2 (Mesenchymal stem cells) cells, differentiation to osteocytes, 36hr, biol rep3 (036hB3) : CNhs13317 ctss	36.359	13.7343	6.04081	0	0	0	0	0	0	0	0	0	0	0	0	0	0	0	0	0	0	0	0	0
ST2 (Mesenchymal stem cells) cells, differentiation to osteocytes, day02, biol rep1 (048hB1) : CNhs13140 ctss	22.617	8.54336	3.75767	0	0	0	0	0	0	0	0	0	0	0	0	0	0	0	0	0	0	0	0	0
ST2 (Mesenchymal stem cells) cells, differentiation to osteocytes, day02, biol rep2 (048hB2) : CNhs13269 ctss	24.711	9.33435	4.10557	0	0	0	0	0	0	0	0	0	0	0	0	0	0	0	0	0	0	0	0	0
ST2 (Mesenchymal stem cells) cells, differentiation to osteocytes, day02, biol rep3 (048hB3) : CNhs13319 ctss	20.341	7.68362	3.37953	0	0	0	0	0	0	0	0	0	0	0	0	0	0	0	0	0	0	0	0	0
ST2 (Mesenchymal stem cells) cells, differentiation to osteocytes, day03, biol rep1 (072hB1) : CNhs13141 ctss	26.762	10.1091	4.44633	0	0	0	0	0	0	0	0	0	0	0	0	0	0	0	0	0	0	0	0	0
ST2 (Mesenchymal stem cells) cells, differentiation to osteocytes, day03, biol rep2 (072hB2) : CNhs13271 ctss	29.87	11.2831	4.96271	0	0	0	0	0	0	0	0	0	0	0	0	0	0	0	0	0	0	0	0	0
ST2 (Mesenchymal stem cells) cells, differentiation to osteocytes, day03, biol rep3 (072hB3) : CNhs13320 ctss	22.494	8.49689	3.73723	0	0	0	0	0	0	0	0	0	0	0	0	0	0	0	0	0	0	0	0	0
ST2 (Mesenchymal stem cells) cells, differentiation to osteocytes, day04, biol rep1 (096hB1) : CNhs13142 ctss	15.856	5.98945	2.63437	0	0	0	0	0	0	0	0	0	0	0	0	0	0	0	0	0	0	0	0	0
ST2 (Mesenchymal stem cells) cells, differentiation to osteocytes, day04, biol rep2 (096hB2) : CNhs13272 ctss	25.879	9.77555	4.29963	0	0	0	0	0	0	0	0	0	0	0	0	0	0	0	0	0	0	0	0	0
ST2 (Mesenchymal stem cells) cells, differentiation to osteocytes, day04, biol rep3 (096hB3) : CNhs13321 ctss	23.341	8.81684	3.87796	0	0	0	0	0	0	0	0	0	0	0	0	0	0	0	0	0	0	0	0	0
ST2 (Mesenchymal stem cells) cells, differentiation to osteocytes, day05, biol rep1 (120hB1) : CNhs13144 ctss	45.438	17.1638	7.54923	0	0	0	0	0	0	0	0	0	0	0	0	0	0	0	0	0	0	0	0	0
ST2 (Mesenchymal stem cells) cells, differentiation to osteocytes, day05, biol rep2 (120hB2) : CNhs13273 ctss	43.303	16.3573	7.19452	0	0	0	0	0	0	0	0	0	0	0	0	0	0	0	0	0	0	0	0	0
ST2 (Mesenchymal stem cells) cells, differentiation to osteocytes, day05, biol rep3 (120hB3) : CNhs13322 ctss	40.242	15.201	6.68595	0	0	0	0	0	0	0	0	0	0	0	0	0	0	0	0	0	0	0	0	0
ST2 (Mesenchymal stem cells) cells, differentiation to osteocytes, day06, biol rep1 (144hB1) : CNhs11940 ctss	57.724	21.8047	9.59047	0	0	0	0	0	0	0	0	0	0	0	0	0	0	0	0	0	0	0	0	0
ST2 (Mesenchymal stem cells) cells, differentiation to osteocytes, day06, biol rep2 (144hB2) : CNhs13274 ctss	25.296	9.55532	4.20277	0	0	0	0	0	0	0	0	0	0	0	0	0	0	0	0	0	0	0	0	0
ST2 (Mesenchymal stem cells) cells, differentiation to osteocytes, day06, biol rep3 (144hB3) : CNhs13323 ctss	21.925	8.28196	3.6427	0	0	0	0	0	0	0	0	0	0	0	0	0	0	0	0	0	0	0	0	0
ST2 (Mesenchymal stem cells) cells, medium change (without induction), 00hr, biol rep1 (000hC4) : CNhs11939 ctss	65.104	24.5924	10.8166	0	0	0	0	0	0	0	0	0	0	0	0	0	0	0	0	0	0	0	0	0
ST2 (Mesenchymal stem cells) cells, medium change (without induction), 00hr, biol rep2 (000hC5) : CNhs13275 ctss	50.658	19.1356	8.4165	0	0	0	0	0	0	0	0	0	0	0	0	0	0	0	0	0	0	0	0	0
ST2 (Mesenchymal stem cells) cells, medium change (without induction), 00hr, biol rep3 (000hC6) : CNhs13324 ctss	33.921	12.8133	5.63576	0	0	0	0	0	0	0	0	0	0	0	0	0	0	0	0	0	0	0	0	0
ST2 (Mesenchymal stem cells) cells, medium change (without induction), day06, biol rep1 (144hC1) : CNhs14197 ctss	77.412	29.2416	12.8615	0	0	0	0	0	0	0	0	0	0	0	0	0	0	0	0	0	0	0	0	0
ST2 (Mesenchymal stem cells) cells, medium change (without induction), day06, biol rep2 (144hC2) : CNhs14198 ctss	79.192	29.914	13.1572	0	0	0	0	0	0	0	0	0	0	0	0	0	0	0	0	0	0	0	0	0
ST2 (Mesenchymal stem cells) cells, medium change (without induction), day06, biol rep3 (144hC3) : CNhs14199 ctss	57.592	21.7548	9.56854	0	0	0	0	0	0	0	0	0	0	0	0	0	0	0	0	0	0	0	0	0
stem cell (cKit+ Sca1- lineage-) KSL, biol rep1 : CNhs12534 ctss	1.02	0.385295	0.169466	0	0	0	0	0	0	0	0	0	0	0	0	0	0	0	0	0	0	0	0	0
stem cell (cKit+ Sca1- lineage-) KSL, biol rep2 : CNhs12535 ctss	0.98	0.370186	0.162821	0	0	0	0	0	0	0	0	0	0	0	0	0	0	0	0	0	0	0	0	0
stem cell (cKit+ Sca1- lineage-) KSL, biol rep3 : CNhs12536 ctss	4.008	1.51398	0.665904	0	0	0	0	0	0	0	0	0	0	0	0	0	0	0	0	0	0	0	0	0
stomach, adult : CNhs10503 ctss	14.32	5.40924	2.37918	1	0	0	0	0	0	0	0	0	0	0	0	0	0	0	0	0	0	0	0	0
stomach, embryo E12 : CNhs10588 ctss	0	0	0	0	0	0	0	0	0	0	0	0	0	0	0	0	0	0	0	0	0	0	0	0
stomach, embryo E15 : CNhs10603 ctss	0.813	0.307103	0.135075	0	0	0	0	0	0	0	0	0	0	0	0	0	0	0	0	0	0	0	0	0
stomach, embryo E16 : CNhs11022 ctss	2.268	0.856715	0.376814	0	0	0	0	0	0	0	0	0	0	0	0	0	0	0	0	0	0	0	0	0
stomach, embryo E17 : CNhs11006 ctss	23.836	9.00382	3.9602	0	0	0	0	0	0	0	0	0	0	0	0	0	0	0	0	0	0	0	0	0
stomach, embryo E18 : CNhs10999 ctss	38.432	14.5173	6.38523	0	0	0	0	0	0	0	0	0	0	0	0	0	0	0	0	0	0	0	0	0
stomach, neonate N03 : CNhs11193 ctss	28.726	10.851	4.77264	0	0	0	0	0	0	0	0	0	0	0	0	0	0	0	0	0	0	0	0	0
stomach, neonate N07 : CNhs11210 ctss	33.392	12.6135	5.54787	0	0	0	0	0	0	0	0	0	0	0	0	0	0	0	0	0	0	0	0	0
stomach, neonate N25 : CNhs11104 ctss	60.989	23.038	10.1329	0	0	0	0	0	0	0	0	0	0	0	0	0	0	0	0	0	0	0	0	0
stomach, neonate N30 : CNhs11134 ctss	55.605	21.0043	9.23841	0	0	0	0	0	0	0	0	0	0	0	0	0	0	0	0	0	0	0	0	0
submandibular gland, adult : CNhs10469 ctss	27.339	10.327	4.5422	1	0	0	0	0	0	0	0	0	0	0	0	0	0	0	0	0	0	0	0	0
testis, adult : CNhs10504 ctss	1.691	0.638759	0.280949	1	0	0	0	0	0	0	0	0	0	0	0	0	0	0	0	0	0	0	0	0
testis, embryo E13 : CNhs11031 ctss	0.598	0.225889	0.0993539	0	0	0	0	0	0	0	0	0	0	0	0	0	0	0	0	0	0	0	0	0
testis, embryo E15 : CNhs11034 ctss	0	0	0	0	0	0	0	0	0	0	0	0	0	0	0	0	0	0	0	0	0	0	0	0
testis, embryo E16 : CNhs11033 ctss	0.583	0.220223	0.0968617	0	0	0	0	0	0	0	0	0	0	0	0	0	0	0	0	0	0	0	0	0
testis, embryo E17 : CNhs11029 ctss	2.067	0.78079	0.343419	0	0	0	0	0	0	0	0	0	0	0	0	0	0	0	0	0	0	0	0	0
testis, embryo E18 : CNhs11027 ctss	3.041	1.14871	0.505243	0	0	0	0	0	0	0	0	0	0	0	0	0	0	0	0	0	0	0	0	0
testis, neonate N00 : CNhs11189 ctss	5.516	2.08362	0.916448	0	0	0	0	0	0	0	0	0	0	0	0	0	0	0	0	0	0	0	0	0
testis, neonate N07 : CNhs11222 ctss	3.255	1.22955	0.540797	0	0	0	0	0	0	0	0	0	0	0	0	0	0	0	0	0	0	0	0	0
testis, neonate N10 : CNhs11204 ctss	1.992	0.752459	0.330958	0	0	0	0	0	0	0	0	0	0	0	0	0	0	0	0	0	0	0	0	0
testis, neonate N20 : CNhs11110 ctss	2.174	0.821208	0.361196	0	0	0	0	0	0	0	0	0	0	0	0	0	0	0	0	0	0	0	0	0
testis, neonate N30 : CNhs11130 ctss	10.081	3.808	1.67489	0	0	0	0	0	0	0	0	0	0	0	0	0	0	0	0	0	0	0	0	0
thymus, adult : CNhs10471 ctss	17.697	6.68487	2.94024	1	0	0	0	0	0	0	0	0	0	0	0	0	0	0	0	0	0	0	0	0
thymus, embryo E14 : CNhs11041 ctss	0	0	0	0	0	0	0	0	0	0	0	0	0	0	0	0	0	0	0	0	0	0	0	0
thymus, embryo E15 : CNhs11005 ctss	0.822	0.310503	0.13657	0	0	0	0	0	0	0	0	0	0	0	0	0	0	0	0	0	0	0	0	0
thymus, embryo E16 : CNhs11002 ctss	1.819	0.68711	0.302215	0	0	0	0	0	0	0	0	0	0	0	0	0	0	0	0	0	0	0	0	0
thymus, embryo E17 : CNhs10581 ctss	1.432	0.540924	0.237918	0	0	0	0	0	0	0	0	0	0	0	0	0	0	0	0	0	0	0	0	0
thymus, embryo E18 : CNhs10595 ctss	6.954	2.62681	1.15536	0	0	0	0	0	0	0	0	0	0	0	0	0	0	0	0	0	0	0	0	0
thymus, neonate N02 : CNhs11181 ctss	4.688	1.77085	0.778881	0	0	0	0	0	0	0	0	0	0	0	0	0	0	0	0	0	0	0	0	0
thymus, neonate N03 : CNhs11137 ctss	6.203	2.34312	1.03059	0	0	0	0	0	0	0	0	0	0	0	0	0	0	0	0	0	0	0	0	0
thymus, neonate N06 : CNhs11197 ctss	7.472	2.82248	1.24142	0	0	0	0	0	0	0	0	0	0	0	0	0	0	0	0	0	0	0	0	0
thymus, neonate N07 : CNhs11211 ctss	4.725	1.78482	0.785028	0	0	0	0	0	0	0	0	0	0	0	0	0	0	0	0	0	0	0	0	0
thymus, neonate N10 : CNhs11194 ctss	4.436	1.67566	0.737013	0	0	0	0	0	0	0	0	0	0	0	0	0	0	0	0	0	0	0	0	0
thymus, neonate N20 : CNhs11186 ctss	11.597	4.38066	1.92677	0	0	0	0	0	0	0	0	0	0	0	0	0	0	0	0	0	0	0	0	0
thymus, neonate N25 : CNhs11125 ctss	6.639	2.50782	1.10303	0	0	0	0	0	0	0	0	0	0	0	0	0	0	0	0	0	0	0	0	0
thymus, neonate N30 : CNhs11132 ctss	11.921	4.50304	1.9806	0	0	0	0	0	0	0	0	0	0	0	0	0	0	0	0	0	0	0	0	0
tongue, adult : CNhs10499 ctss	95.453	36.0565	15.8589	1	0	0	0	0	0	0	0	0	0	0	0	0	0	0	0	0	0	0	0	0
Tracheal epithelial cells, differentiation to ciliated epithelial cells, 000hr, biol rep1 : CNhs13739 ctss	7.361	2.78055	1.22298	0	0	0	0	0	0	0	0	0	0	0	0	0	0	0	0	0	0	0	0	0
Tracheal epithelial cells, differentiation to ciliated epithelial cells, 000hr, biol rep2 : CNhs13740 ctss	3.294	1.24428	0.547277	0	0	0	0	0	0	0	0	0	0	0	0	0	0	0	0	0	0	0	0	0
Tracheal epithelial cells, differentiation to ciliated epithelial cells, 000hr, biol rep3 : CNhs13741 ctss	4.55	1.71872	0.755953	0	0	0	0	0	0	0	0	0	0	0	0	0	0	0	0	0	0	0	0	0
Tracheal epithelial cells, differentiation to ciliated epithelial cells, 004hr, biol rep1 : CNhs13742 ctss	7.609	2.87423	1.26419	0	0	0	0	0	0	0	0	0	0	0	0	0	0	0	0	0	0	0	0	0
Tracheal epithelial cells, differentiation to ciliated epithelial cells, 004hr, biol rep2 : CNhs13743 ctss	8.637	3.26254	1.43498	0	0	0	0	0	0	0	0	0	0	0	0	0	0	0	0	0	0	0	0	0
Tracheal epithelial cells, differentiation to ciliated epithelial cells, 004hr, biol rep3 : CNhs13744 ctss	9.94	3.75474	1.65147	0	0	0	0	0	0	0	0	0	0	0	0	0	0	0	0	0	0	0	0	0
Tracheal epithelial cells, differentiation to ciliated epithelial cells, 008hr, biol rep1 : CNhs13745 ctss	16.196	6.11789	2.69086	0	0	0	0	0	0	0	0	0	0	0	0	0	0	0	0	0	0	0	0	0
Tracheal epithelial cells, differentiation to ciliated epithelial cells, 008hr, biol rep2 : CNhs13746 ctss	14.626	5.52483	2.43002	0	0	0	0	0	0	0	0	0	0	0	0	0	0	0	0	0	0	0	0	0
Tracheal epithelial cells, differentiation to ciliated epithelial cells, 008hr, biol rep3 : CNhs13747 ctss	8.343	3.15149	1.38614	0	0	0	0	0	0	0	0	0	0	0	0	0	0	0	0	0	0	0	0	0
Tracheal epithelial cells, differentiation to ciliated epithelial cells, 012hr, biol rep1 : CNhs13696 ctss	9.539	3.60327	1.58484	0	0	0	0	0	0	0	0	0	0	0	0	0	0	0	0	0	0	0	0	0
Tracheal epithelial cells, differentiation to ciliated epithelial cells, 012hr, biol rep2 : CNhs13748 ctss	17.187	6.49223	2.85551	0	0	0	0	0	0	0	0	0	0	0	0	0	0	0	0	0	0	0	0	0
Tracheal epithelial cells, differentiation to ciliated epithelial cells, 012hr, biol rep3 : CNhs13749 ctss	14.316	5.40773	2.37851	0	0	0	0	0	0	0	0	0	0	0	0	0	0	0	0	0	0	0	0	0
Tracheal epithelial cells, differentiation to ciliated epithelial cells, 016hr, biol rep1 : CNhs13750 ctss	18.89	7.13552	3.13845	0	0	0	0	0	0	0	0	0	0	0	0	0	0	0	0	0	0	0	0	0
Tracheal epithelial cells, differentiation to ciliated epithelial cells, 016hr, biol rep2 : CNhs13751 ctss	24.216	9.14736	4.02333	0	0	0	0	0	0	0	0	0	0	0	0	0	0	0	0	0	0	0	0	0
Tracheal epithelial cells, differentiation to ciliated epithelial cells, 016hr, biol rep3 : CNhs13752 ctss	27.098	10.236	4.50216	0	0	0	0	0	0	0	0	0	0	0	0	0	0	0	0	0	0	0	0	0
Tracheal epithelial cells, differentiation to ciliated epithelial cells, 020hr, biol rep1 : CNhs13697 ctss	16.747	6.32602	2.78241	0	0	0	0	0	0	0	0	0	0	0	0	0	0	0	0	0	0	0	0	0
Tracheal epithelial cells, differentiation to ciliated epithelial cells, 020hr, biol rep2 : CNhs13753 ctss	21.933	8.28498	3.64403	0	0	0	0	0	0	0	0	0	0	0	0	0	0	0	0	0	0	0	0	0
Tracheal epithelial cells, differentiation to ciliated epithelial cells, 020hr, biol rep3 : CNhs13754 ctss	20.12	7.60014	3.34281	0	0	0	0	0	0	0	0	0	0	0	0	0	0	0	0	0	0	0	0	0
Tracheal epithelial cells, differentiation to ciliated epithelial cells, 024hr, biol rep1 : CNhs13755 ctss	27.616	10.4317	4.58822	0	0	0	0	0	0	0	0	0	0	0	0	0	0	0	0	0	0	0	0	0
Tracheal epithelial cells, differentiation to ciliated epithelial cells, 024hr, biol rep2 : CNhs13756 ctss	30.187	11.4029	5.01538	0	0	0	0	0	0	0	0	0	0	0	0	0	0	0	0	0	0	0	0	0
Tracheal epithelial cells, differentiation to ciliated epithelial cells, 024hr, biol rep3 : CNhs13757 ctss	22.367	8.44892	3.71613	0	0	0	0	0	0	0	0	0	0	0	0	0	0	0	0	0	0	0	0	0
Tracheal epithelial cells, differentiation to ciliated epithelial cells, 030hr, biol rep1 : CNhs13758 ctss	25.781	9.73853	4.28335	0	0	0	0	0	0	0	0	0	0	0	0	0	0	0	0	0	0	0	0	0
Tracheal epithelial cells, differentiation to ciliated epithelial cells, 030hr, biol rep2 : CNhs13759 ctss	24.358	9.201	4.04693	0	0	0	0	0	0	0	0	0	0	0	0	0	0	0	0	0	0	0	0	0
Tracheal epithelial cells, differentiation to ciliated epithelial cells, 030hr, biol rep3 : CNhs13760 ctss	32.776	12.3808	5.44552	0	0	0	0	0	0	0	0	0	0	0	0	0	0	0	0	0	0	0	0	0
Tracheal epithelial cells, differentiation to ciliated epithelial cells, 036hr, biol rep1 : CNhs13762 ctss	32.86	12.4126	5.45948	0	0	0	0	0	0	0	0	0	0	0	0	0	0	0	0	0	0	0	0	0
Tracheal epithelial cells, differentiation to ciliated epithelial cells, 036hr, biol rep2 : CNhs13763 ctss	26.181	9.88962	4.34981	0	0	0	0	0	0	0	0	0	0	0	0	0	0	0	0	0	0	0	0	0
Tracheal epithelial cells, differentiation to ciliated epithelial cells, 036hr, biol rep3 : CNhs13764 ctss	30.116	11.376	5.00358	0	0	0	0	0	0	0	0	0	0	0	0	0	0	0	0	0	0	0	0	0
Tracheal epithelial cells, differentiation to ciliated epithelial cells, 042hr, biol rep1 : CNhs13765 ctss	21.257	8.02963	3.53171	0	0	0	0	0	0	0	0	0	0	0	0	0	0	0	0	0	0	0	0	0
Tracheal epithelial cells, differentiation to ciliated epithelial cells, 042hr, biol rep2 : CNhs13766 ctss	10.19	3.84918	1.693	0	0	0	0	0	0	0	0	0	0	0	0	0	0	0	0	0	0	0	0	0
Tracheal epithelial cells, differentiation to ciliated epithelial cells, 042hr, biol rep3 : CNhs13767 ctss	28.879	10.9088	4.79806	0	0	0	0	0	0	0	0	0	0	0	0	0	0	0	0	0	0	0	0	0
Tracheal epithelial cells, differentiation to ciliated epithelial cells, 048hr, biol rep1 : CNhs13768 ctss	33.997	12.842	5.64838	0	0	0	0	0	0	0	0	0	0	0	0	0	0	0	0	0	0	0	0	0
Tracheal epithelial cells, differentiation to ciliated epithelial cells, 048hr, biol rep2 : CNhs13769 ctss	36.45	13.7686	6.05593	0	0	0	0	0	0	0	0	0	0	0	0	0	0	0	0	0	0	0	0	0
Tracheal epithelial cells, differentiation to ciliated epithelial cells, 048hr, biol rep3 : CNhs13770 ctss	33.256	12.5621	5.52527	0	0	0	0	0	0	0	0	0	0	0	0	0	0	0	0	0	0	0	0	0
Tracheal epithelial cells, differentiation to ciliated epithelial cells, 054hr, biol rep1 : CNhs13771 ctss	23.251	8.78284	3.863	0	0	0	0	0	0	0	0	0	0	0	0	0	0	0	0	0	0	0	0	0
Tracheal epithelial cells, differentiation to ciliated epithelial cells, 054hr, biol rep2 : CNhs13772 ctss	30.062	11.3556	4.99461	0	0	0	0	0	0	0	0	0	0	0	0	0	0	0	0	0	0	0	0	0
Tracheal epithelial cells, differentiation to ciliated epithelial cells, 054hr, biol rep3 : CNhs13773 ctss	15.233	5.75412	2.53087	0	0	0	0	0	0	0	0	0	0	0	0	0	0	0	0	0	0	0	0	0
Tracheal epithelial cells, differentiation to ciliated epithelial cells, 060hr, biol rep1 : CNhs13774 ctss	12.195	4.60655	2.02612	0	0	0	0	0	0	0	0	0	0	0	0	0	0	0	0	0	0	0	0	0
Tracheal epithelial cells, differentiation to ciliated epithelial cells, 060hr, biol rep2 : CNhs13775 ctss	18.657	7.0475	3.09974	0	0	0	0	0	0	0	0	0	0	0	0	0	0	0	0	0	0	0	0	0
Tracheal epithelial cells, differentiation to ciliated epithelial cells, 060hr, biol rep3 : CNhs13776 ctss	20.448	7.72404	3.3973	0	0	0	0	0	0	0	0	0	0	0	0	0	0	0	0	0	0	0	0	0
Tracheal epithelial cells, differentiation to ciliated epithelial cells, 066hr, biol rep1 : CNhs13777 ctss	31.791	12.0087	5.28187	0	0	0	0	0	0	0	0	0	0	0	0	0	0	0	0	0	0	0	0	0
Tracheal epithelial cells, differentiation to ciliated epithelial cells, 066hr, biol rep2 : CNhs13778 ctss	24.618	9.29922	4.09012	0	0	0	0	0	0	0	0	0	0	0	0	0	0	0	0	0	0	0	0	0
Tracheal epithelial cells, differentiation to ciliated epithelial cells, 066hr, biol rep3 : CNhs13779 ctss	24.114	9.10883	4.00639	0	0	0	0	0	0	0	0	0	0	0	0	0	0	0	0	0	0	0	0	0
Tracheal epithelial cells, differentiation to ciliated epithelial cells, 072hr, biol rep1 : CNhs13780 ctss	33.582	12.6853	5.57943	0	0	0	0	0	0	0	0	0	0	0	0	0	0	0	0	0	0	0	0	0
Tracheal epithelial cells, differentiation to ciliated epithelial cells, 072hr, biol rep2 : CNhs13781 ctss	21.051	7.95182	3.49749	0	0	0	0	0	0	0	0	0	0	0	0	0	0	0	0	0	0	0	0	0
Tracheal epithelial cells, differentiation to ciliated epithelial cells, 072hr, biol rep3 : CNhs13782 ctss	26.594	10.0456	4.41842	0	0	0	0	0	0	0	0	0	0	0	0	0	0	0	0	0	0	0	0	0
Tracheal epithelial cells, differentiation to ciliated epithelial cells, 084hr, biol rep1 : CNhs13783 ctss	29.769	11.245	4.94593	0	0	0	0	0	0	0	0	0	0	0	0	0	0	0	0	0	0	0	0	0
Tracheal epithelial cells, differentiation to ciliated epithelial cells, 084hr, biol rep2 : CNhs13784 ctss	34.475	13.0226	5.7278	0	0	0	0	0	0	0	0	0	0	0	0	0	0	0	0	0	0	0	0	0
Tracheal epithelial cells, differentiation to ciliated epithelial cells, 084hr, biol rep3 : CNhs13786 ctss	18.801	7.1019	3.12367	0	0	0	0	0	0	0	0	0	0	0	0	0	0	0	0	0	0	0	0	0
Tracheal epithelial cells, differentiation to ciliated epithelial cells, 096hr, biol rep1 : CNhs13787 ctss	33.665	12.7166	5.59322	0	0	0	0	0	0	0	0	0	0	0	0	0	0	0	0	0	0	0	0	0
Tracheal epithelial cells, differentiation to ciliated epithelial cells, 096hr, biol rep2 : CNhs13788 ctss	25.029	9.45447	4.15841	0	0	0	0	0	0	0	0	0	0	0	0	0	0	0	0	0	0	0	0	0
Tracheal epithelial cells, differentiation to ciliated epithelial cells, 096hr, biol rep3 : CNhs13789 ctss	19.809	7.48266	3.29114	0	0	0	0	0	0	0	0	0	0	0	0	0	0	0	0	0	0	0	0	0
Tracheal epithelial cells, differentiation to ciliated epithelial cells, 120hr, biol rep1 : CNhs13790 ctss	20.192	7.62734	3.35477	0	0	0	0	0	0	0	0	0	0	0	0	0	0	0	0	0	0	0	0	0
Tracheal epithelial cells, differentiation to ciliated epithelial cells, 120hr, biol rep2 : CNhs13791 ctss	22.447	8.47914	3.72943	0	0	0	0	0	0	0	0	0	0	0	0	0	0	0	0	0	0	0	0	0
Tracheal epithelial cells, differentiation to ciliated epithelial cells, 120hr, biol rep3 : CNhs13792 ctss	26.089	9.85487	4.33452	0	0	0	0	0	0	0	0	0	0	0	0	0	0	0	0	0	0	0	0	0
trophoblast stem cell line B1 differentiation, day00, biol rep1 : CNhs13526 ctss	0	0	0	0	0	0	0	0	0	0	0	0	0	0	0	0	0	0	0	0	0	0	0	0
trophoblast stem cell line B1 differentiation, day01, biol rep1 : CNhs13527 ctss	0	0	0	0	0	0	0	0	0	0	0	0	0	0	0	0	0	0	0	0	0	0	0	0
trophoblast stem cell line B1 differentiation, day02, biol rep1 : CNhs13528 ctss	0	0	0	0	0	0	0	0	0	0	0	0	0	0	0	0	0	0	0	0	0	0	0	0
trophoblast stem cell line B1 differentiation, day03, biol rep1 : CNhs13529 ctss	0	0	0	0	0	0	0	0	0	0	0	0	0	0	0	0	0	0	0	0	0	0	0	0
trophoblast stem cell line B1 differentiation, day04, biol rep1 : CNhs13635 ctss	0	0	0	0	0	0	0	0	0	0	0	0	0	0	0	0	0	0	0	0	0	0	0	0
trophoblast stem cell line B1 differentiation, day05, biol rep1 : CNhs13636 ctss	3.648	1.378	0.606092	0	0	0	0	0	0	0	0	0	0	0	0	0	0	0	0	0	0	0	0	0
trophoblast stem cell line B1 differentiation, day06, biol rep1 : CNhs13530 ctss	5.597	2.11421	0.929906	0	0	0	0	0	0	0	0	0	0	0	0	0	0	0	0	0	0	0	0	0
trophoblast stem cell line R1AB differentiation, day00, biol rep1 : CNhs13481 ctss	0	0	0	0	0	0	0	0	0	0	0	0	0	0	0	0	0	0	0	0	0	0	0	0
trophoblast stem cell line R1AB differentiation, day01, biol rep1 : CNhs13514 ctss	0	0	0	0	0	0	0	0	0	0	0	0	0	0	0	0	0	0	0	0	0	0	0	0
trophoblast stem cell line R1AB differentiation, day02, biol rep1 : CNhs13515 ctss	0	0	0	0	0	0	0	0	0	0	0	0	0	0	0	0	0	0	0	0	0	0	0	0
trophoblast stem cell line R1AB differentiation, day03, biol rep1 : CNhs13516 ctss	0	0	0	0	0	0	0	0	0	0	0	0	0	0	0	0	0	0	0	0	0	0	0	0
trophoblast stem cell line R1AB differentiation, day04, biol rep1 : CNhs13517 ctss	0.6	0.226644	0.0996862	0	0	0	0	0	0	0	0	0	0	0	0	0	0	0	0	0	0	0	0	0
trophoblast stem cell line R1AB differentiation, day05, biol rep1 : CNhs13518 ctss	2.35	0.88769	0.390437	0	0	0	0	0	0	0	0	0	0	0	0	0	0	0	0	0	0	0	0	0
trophoblast stem cell line R1AB differentiation, day06, biol rep1 : CNhs13482 ctss	3.119	1.17817	0.518202	0	0	0	0	0	0	0	0	0	0	0	0	0	0	0	0	0	0	0	0	0
trophoblast stem cell line Rybp differentiation, day00, biol rep1 : CNhs13519 ctss	0	0	0	0	0	0	0	0	0	0	0	0	0	0	0	0	0	0	0	0	0	0	0	0
trophoblast stem cell line Rybp differentiation, day01, biol rep1 : CNhs13520 ctss	0	0	0	0	0	0	0	0	0	0	0	0	0	0	0	0	0	0	0	0	0	0	0	0
trophoblast stem cell line Rybp differentiation, day02, biol rep1 : CNhs13521 ctss	0	0	0	0	0	0	0	0	0	0	0	0	0	0	0	0	0	0	0	0	0	0	0	0
trophoblast stem cell line Rybp differentiation, day03, biol rep1 : CNhs13522 ctss	0	0	0	0	0	0	0	0	0	0	0	0	0	0	0	0	0	0	0	0	0	0	0	0
trophoblast stem cell line Rybp differentiation, day04, biol rep1 : CNhs13523 ctss	3.771	1.42446	0.626527	0	0	0	0	0	0	0	0	0	0	0	0	0	0	0	0	0	0	0	0	0
trophoblast stem cell line Rybp differentiation, day05, biol rep1 : CNhs13524 ctss	4.435	1.67528	0.736847	0	0	0	0	0	0	0	0	0	0	0	0	0	0	0	0	0	0	0	0	0
trophoblast stem cell line Rybp differentiation, day06, biol rep1 : CNhs13525 ctss	7.473	2.82285	1.24159	0	0	0	0	0	0	0	0	0	0	0	0	0	0	0	0	0	0	0	0	0
TSt-4/DLL1 feeder cells, biol rep1 : CNhs13407 ctss	28.232	10.6644	4.69057	0	0	0	0	0	0	0	0	0	0	0	0	0	0	0	0	0	0	0	0	0
TSt-4/DLL1 feeder cells, biol rep2 : CNhs13408 ctss	7.644	2.88745	1.27	0	0	0	0	0	0	0	0	0	0	0	0	0	0	0	0	0	0	0	0	0
TSt-4/DLL1 feeder cells, biol rep3 : CNhs13409 ctss	0	0	0	0	0	0	0	0	0	0	0	0	0	0	0	0	0	0	0	0	0	0	0	0
unclassified : CNhs12510 ctss	0	0	0	0	0	0	0	0	0	0	0	0	0	0	0	0	0	0	0	0	0	0	0	0
unclassified : CNhs12511 ctss	0	0	0	0	0	0	0	0	0	0	0	0	0	0	0	0	0	0	0	0	0	0	0	0
unclassified : CNhs12512 ctss	0	0	0	0	0	0	0	0	0	0	0	0	0	0	0	0	0	0	0	0	0	0	0	0
unclassified : CNhs12513 ctss	0	0	0	0	0	0	0	0	0	0	0	0	0	0	0	0	0	0	0	0	0	0	0	0
unclassified : CNhs12514 ctss	0	0	0	0	0	0	0	0	0	0	0	0	0	0	0	0	0	0	0	0	0	0	0	0
Universal RNA - Mouse Normal Tissues Biochain, pool1 : CNhs10613 ctss	165.224	62.4118	27.4509	0	0	0	0	0	0	0	0	0	0	0	0	0	0	0	0	0	0	0	0	0
urinary bladder, adult : CNhs10481 ctss	65.684	24.8115	10.913	1	0	0	0	0	0	0	0	0	0	0	0	0	0	0	0	0	0	0	0	0
uterus, adult : CNhs10509 ctss	92.308	34.8685	15.3364	1	0	0	0	0	0	0	0	0	0	0	0	0	0	0	0	0	0	0	0	0
uterus, adult pregnant day19 : CNhs10497 ctss	217.712	82.2386	36.1715	1	0	0	0	0	0	0	0	0	0	0	0	0	0	0	0	0	0	0	0	0
vagina, adult : CNhs10502 ctss	172.781	65.2664	28.7065	1	0	0	0	0	0	0	0	0	0	0	0	0	0	0	0	0	0	0	0	0
vesicular gland, adult : CNhs10491 ctss	12.038	4.54724	2.00004	1	0	0	0	0	0	0	0	0	0	0	0	0	0	0	0	0	0	0	0	0
visual cortex - Mecp knockout, neonate N15, donor1 : CNhs13040 ctss	0	0	0	0	0	0	0	0	0	0	0	0	0	0	0	0	0	0	0	0	0	0	0	0
visual cortex - Mecp knockout, neonate N15, donor2 : CNhs13041 ctss	0	0	0	0	0	0	0	0	0	0	0	0	0	0	0	0	0	0	0	0	0	0	0	0
visual cortex - Mecp knockout, neonate N15, donor3 : CNhs13821 ctss	0	0	0	0	0	0	0	0	0	0	0	0	0	0	0	0	0	0	0	0	0	0	0	0
visual cortex - Mecp knockout, neonate N30, donor1 : CNhs13042 ctss	0	0	0	0	0	0	0	0	0	0	0	0	0	0	0	0	0	0	0	0	0	0	0	0
visual cortex - Mecp knockout, neonate N30, donor2 : CNhs13043 ctss	0	0	0	0	0	0	0	0	0	0	0	0	0	0	0	0	0	0	0	0	0	0	0	0
visual cortex - Mecp knockout, neonate N30, donor3 : CNhs13044 ctss	0	0	0	0	0	0	0	0	0	0	0	0	0	0	0	0	0	0	0	0	0	0	0	0
visual cortex - Mecp knockout, neonate N60-70, donor1 : CNhs13045 ctss	0	0	0	0	0	0	0	0	0	0	0	0	0	0	0	0	0	0	0	0	0	0	0	0
visual cortex - Mecp knockout, neonate N60-70, donor2 : CNhs13046 ctss	2.703	1.02103	0.449086	0	0	0	0	0	0	0	0	0	0	0	0	0	0	0	0	0	0	0	0	0
visual cortex - Mecp knockout, neonate N60-70, donor3 : CNhs13048 ctss	0	0	0	0	0	0	0	0	0	0	0	0	0	0	0	0	0	0	0	0	0	0	0	0
visual cortex - wildtype, neonate N15, donor1 : CNhs13031 ctss	0	0	0	0	0	0	0	0	0	0	0	0	0	0	0	0	0	0	0	0	0	0	0	0
visual cortex - wildtype, neonate N15, donor2 : CNhs13032 ctss	0	0	0	0	0	0	0	0	0	0	0	0	0	0	0	0	0	0	0	0	0	0	0	0
visual cortex - wildtype, neonate N15, donor3 : CNhs13033 ctss	0	0	0	0	0	0	0	0	0	0	0	0	0	0	0	0	0	0	0	0	0	0	0	0
visual cortex - wildtype, neonate N15, donor5 : CNhs13820 ctss	0	0	0	0	0	0	0	0	0	0	0	0	0	0	0	0	0	0	0	0	0	0	0	0
visual cortex - wildtype, neonate N30, donor1 : CNhs13034 ctss	0	0	0	0	0	0	0	0	0	0	0	0	0	0	0	0	0	0	0	0	0	0	0	0
visual cortex - wildtype, neonate N30, donor2 : CNhs13035 ctss	0	0	0	0	0	0	0	0	0	0	0	0	0	0	0	0	0	0	0	0	0	0	0	0
visual cortex - wildtype, neonate N30, donor3 : CNhs13036 ctss	0	0	0	0	0	0	0	0	0	0	0	0	0	0	0	0	0	0	0	0	0	0	0	0
visual cortex - wildtype, neonate N60-70, donor1 : CNhs13037 ctss	1.351	0.510327	0.22446	0	0	0	0	0	0	0	0	0	0	0	0	0	0	0	0	0	0	0	0	0
visual cortex - wildtype, neonate N60-70, donor2 : CNhs13038 ctss	0	0	0	0	0	0	0	0	0	0	0	0	0	0	0	0	0	0	0	0	0	0	0	0
visual cortex - wildtype, neonate N60-70, donor3 : CNhs13039 ctss	0	0	0	0	0	0	0	0	0	0	0	0	0	0	0	0	0	0	0	0	0	0	0	0
whole body, embryo E11 : CNhs11014 ctss	0	0	0	0	0	0	0	0	0	0	0	0	0	0	0	0	0	0	0	0	0	0	0	0
whole body, embryo E12 : CNhs10587 ctss	0	0	0	0	0	0	0	0	0	0	0	0	0	0	0	0	0	0	0	0	0	0	0	0
whole body, embryo E13 : CNhs10512 ctss	0	0	0	0	0	0	0	0	0	0	0	0	0	0	0	0	0	0	0	0	0	0	0	0
whole body, embryo E14 : CNhs10519 ctss	0	0	0	0	0	0	0	0	0	0	0	0	0	0	0	0	0	0	0	0	0	0	0	0
whole body, embryo E14.5 : CNhs10578 ctss	0	0	0	0	0	0	0	0	0	0	0	0	0	0	0	0	0	0	0	0	0	0	0	0
whole body, embryo E16 : CNhs10514 ctss	3.125	1.18044	0.519199	0	0	0	0	0	0	0	0	0	0	0	0	0	0	0	0	0	0	0	0	0
whole body, embryo E17 : CNhs10517 ctss	2.248	0.849161	0.373491	0	0	0	0	0	0	0	0	0	0	0	0	0	0	0	0	0	0	0	0	0
whole body, embryo E17.5 : CNhs10513 ctss	7.138	2.69631	1.18593	0	0	0	0	0	0	0	0	0	0	0	0	0	0	0	0	0	0	0	0	0
whole body, embryo E17.5, pool1 (internal control) : CNhs10479 ctss	0	0	0	0	0	0	0	0	0	0	0	0	0	0	0	0	0	0	0	0	0	0	0	0
whole body, embryo E17.5, pool1 (internal control) : CNhs10495 ctss	0	0	0	0	0	0	0	0	0	0	0	0	0	0	0	0	0	0	0	0	0	0	0	0
whole body, embryo E17.5, pool1 (internal control) : CNhs10511 ctss	0	0	0	0	0	0	0	0	0	0	0	0	0	0	0	0	0	0	0	0	0	0	0	0
whole body, embryo E17.5, pool1 (internal control) : CNhs10527 ctss	0	0	0	0	0	0	0	0	0	0	0	0	0	0	0	0	0	0	0	0	0	0	0	0
whole body, embryo E17.5, pool1 (internal control) : CNhs10591 ctss	0	0	0	0	0	0	0	0	0	0	0	0	0	0	0	0	0	0	0	0	0	0	0	0
whole body, embryo E17.5, pool1 (internal control) : CNhs10607 ctss	0	0	0	0	0	0	0	0	0	0	0	0	0	0	0	0	0	0	0	0	0	0	0	0
whole body, embryo E17.5, pool1 (internal control) : CNhs10623 ctss	0	0	0	0	0	0	0	0	0	0	0	0	0	0	0	0	0	0	0	0	0	0	0	0
whole body, embryo E17.5, pool1 (internal control) : CNhs10639 ctss	0	0	0	0	0	0	0	0	0	0	0	0	0	0	0	0	0	0	0	0	0	0	0	0
whole body, embryo E17.5, pool1 (internal control) : CNhs10655 ctss	0	0	0	0	0	0	0	0	0	0	0	0	0	0	0	0	0	0	0	0	0	0	0	0
whole body, embryo E17.5, pool1 (internal control) : CNhs10725 ctss	0	0	0	0	0	0	0	0	0	0	0	0	0	0	0	0	0	0	0	0	0	0	0	0
whole body, embryo E17.5, pool1 (internal control) : CNhs10749 ctss	0	0	0	0	0	0	0	0	0	0	0	0	0	0	0	0	0	0	0	0	0	0	0	0
whole body, embryo E17.5, pool1 (internal control) : CNhs10840 ctss	0	0	0	0	0	0	0	0	0	0	0	0	0	0	0	0	0	0	0	0	0	0	0	0
whole body, embryo E17.5, pool1 (internal control) : CNhs10856 ctss	0	0	0	0	0	0	0	0	0	0	0	0	0	0	0	0	0	0	0	0	0	0	0	0
whole body, embryo E17.5, pool1 (internal control) : CNhs10880 ctss	0	0	0	0	0	0	0	0	0	0	0	0	0	0	0	0	0	0	0	0	0	0	0	0
whole body, embryo E17.5, pool1 (internal control) : CNhs11000 ctss	0	0	0	0	0	0	0	0	0	0	0	0	0	0	0	0	0	0	0	0	0	0	0	0
whole body, embryo E17.5, pool1 (internal control) : CNhs11024 ctss	0	0	0	0	0	0	0	0	0	0	0	0	0	0	0	0	0	0	0	0	0	0	0	0
whole body, embryo E17.5, pool1 (internal control) : CNhs11032 ctss	0	0	0	0	0	0	0	0	0	0	0	0	0	0	0	0	0	0	0	0	0	0	0	0
whole body, embryo E17.5, pool1 (internal control) : CNhs11048 ctss	0	0	0	0	0	0	0	0	0	0	0	0	0	0	0	0	0	0	0	0	0	0	0	0
whole body, embryo E17.5, pool1 (internal control) : CNhs11072 ctss	0	0	0	0	0	0	0	0	0	0	0	0	0	0	0	0	0	0	0	0	0	0	0	0
whole body, embryo E17.5, pool1 (internal control) : CNhs11080 ctss	0	0	0	0	0	0	0	0	0	0	0	0	0	0	0	0	0	0	0	0	0	0	0	0
whole body, embryo E17.5, pool1 (internal control) : CNhs11096 ctss	0	0	0	0	0	0	0	0	0	0	0	0	0	0	0	0	0	0	0	0	0	0	0	0
whole body, embryo E17.5, pool1 (internal control) : CNhs11120 ctss	0	0	0	0	0	0	0	0	0	0	0	0	0	0	0	0	0	0	0	0	0	0	0	0
whole body, embryo E17.5, pool1 (internal control) : CNhs11128 ctss	0	0	0	0	0	0	0	0	0	0	0	0	0	0	0	0	0	0	0	0	0	0	0	0
whole body, embryo E17.5, pool1 (internal control) : CNhs11184 ctss	0	0	0	0	0	0	0	0	0	0	0	0	0	0	0	0	0	0	0	0	0	0	0	0
whole body, embryo E17.5, pool1 (internal control) : CNhs11208 ctss	0	0	0	0	0	0	0	0	0	0	0	0	0	0	0	0	0	0	0	0	0	0	0	0
whole body, embryo E17.5, pool1 (internal control) : CNhs11216 ctss	0	0	0	0	0	0	0	0	0	0	0	0	0	0	0	0	0	0	0	0	0	0	0	0
whole body, embryo E17.5, pool1 (internal control) : CNhs11246 ctss	0	0	0	0	0	0	0	0	0	0	0	0	0	0	0	0	0	0	0	0	0	0	0	0
whole body, embryo E17.5, pool1 (internal control) : CNhs11262 ctss	0	0	0	0	0	0	0	0	0	0	0	0	0	0	0	0	0	0	0	0	0	0	0	0
whole body, embryo E17.5, pool1 (internal control) : CNhs11278 ctss	0	0	0	0	0	0	0	0	0	0	0	0	0	0	0	0	0	0	0	0	0	0	0	0
whole body, embryo E17.5, pool1 (internal control) : CNhs11294 ctss	0	0	0	0	0	0	0	0	0	0	0	0	0	0	0	0	0	0	0	0	0	0	0	0
whole body, embryo E17.5, pool1 (internal control) : CNhs11318 ctss	0	0	0	0	0	0	0	0	0	0	0	0	0	0	0	0	0	0	0	0	0	0	0	0
whole body, embryo E17.5, pool1 (internal control) : CNhs11326 ctss	0	0	0	0	0	0	0	0	0	0	0	0	0	0	0	0	0	0	0	0	0	0	0	0
whole body, embryo E17.5, pool1 (internal control) : CNhs11342 ctss	0	0	0	0	0	0	0	0	0	0	0	0	0	0	0	0	0	0	0	0	0	0	0	0
whole body, embryo E17.5, pool1 (internal control) : CNhs11374 ctss	0	0	0	0	0	0	0	0	0	0	0	0	0	0	0	0	0	0	0	0	0	0	0	0
whole body, embryo E17.5, pool1 (internal control) : CNhs11668 ctss	0	0	0	0	0	0	0	0	0	0	0	0	0	0	0	0	0	0	0	0	0	0	0	0
whole body, embryo E17.5, pool1 (internal control) : CNhs11706 ctss	0	0	0	0	0	0	0	0	0	0	0	0	0	0	0	0	0	0	0	0	0	0	0	0
whole body, embryo E17.5, pool1 (internal control) : CNhs11730 ctss	0	0	0	0	0	0	0	0	0	0	0	0	0	0	0	0	0	0	0	0	0	0	0	0
whole body, embryo E17.5, pool1 (internal control) : CNhs11754 ctss	0	0	0	0	0	0	0	0	0	0	0	0	0	0	0	0	0	0	0	0	0	0	0	0
whole body, embryo E17.5, pool1 (internal control) : CNhs11778 ctss	0	0	0	0	0	0	0	0	0	0	0	0	0	0	0	0	0	0	0	0	0	0	0	0
whole body, embryo E17.5, pool1 (internal control) : CNhs11802 ctss	0	0	0	0	0	0	0	0	0	0	0	0	0	0	0	0	0	0	0	0	0	0	0	0
whole body, embryo E17.5, pool1 (internal control) : CNhs11826 ctss	0	0	0	0	0	0	0	0	0	0	0	0	0	0	0	0	0	0	0	0	0	0	0	0
whole body, embryo E17.5, pool1 (internal control) : CNhs11850 ctss	0	0	0	0	0	0	0	0	0	0	0	0	0	0	0	0	0	0	0	0	0	0	0	0
whole body, embryo E17.5, pool1 (internal control) : CNhs11874 ctss	0	0	0	0	0	0	0	0	0	0	0	0	0	0	0	0	0	0	0	0	0	0	0	0
whole body, embryo E17.5, pool1 (internal control) : CNhs11898 ctss	0	0	0	0	0	0	0	0	0	0	0	0	0	0	0	0	0	0	0	0	0	0	0	0
whole body, embryo E17.5, pool1 (internal control) : CNhs11916 ctss	0	0	0	0	0	0	0	0	0	0	0	0	0	0	0	0	0	0	0	0	0	0	0	0
whole body, embryo E17.5, pool1 (internal control) : CNhs11938 ctss	0	0	0	0	0	0	0	0	0	0	0	0	0	0	0	0	0	0	0	0	0	0	0	0
whole body, embryo E17.5, pool1 (internal control) : CNhs11946 ctss	0	0	0	0	0	0	0	0	0	0	0	0	0	0	0	0	0	0	0	0	0	0	0	0
whole body, embryo E17.5, pool1 (internal control) : CNhs11970 ctss	0	0	0	0	0	0	0	0	0	0	0	0	0	0	0	0	0	0	0	0	0	0	0	0
whole body, embryo E17.5, pool1 (internal control) : CNhs11994 ctss	0	0	0	0	0	0	0	0	0	0	0	0	0	0	0	0	0	0	0	0	0	0	0	0
whole body, embryo E17.5, pool1 (internal control) : CNhs12018 ctss	0	0	0	0	0	0	0	0	0	0	0	0	0	0	0	0	0	0	0	0	0	0	0	0
whole body, embryo E17.5, pool1 (internal control) : CNhs12042 ctss	0	0	0	0	0	0	0	0	0	0	0	0	0	0	0	0	0	0	0	0	0	0	0	0
whole body, embryo E17.5, pool1 (internal control) : CNhs12066 ctss	0	0	0	0	0	0	0	0	0	0	0	0	0	0	0	0	0	0	0	0	0	0	0	0
whole body, embryo E17.5, pool1 (internal control) : CNhs12090 ctss	0	0	0	0	0	0	0	0	0	0	0	0	0	0	0	0	0	0	0	0	0	0	0	0
whole body, embryo E17.5, pool1 (internal control) : CNhs12114 ctss	0	0	0	0	0	0	0	0	0	0	0	0	0	0	0	0	0	0	0	0	0	0	0	0
whole body, embryo E17.5, pool1 (internal control) : CNhs12186 ctss	0	0	0	0	0	0	0	0	0	0	0	0	0	0	0	0	0	0	0	0	0	0	0	0
whole body, embryo E17.5, pool1 (internal control) : CNhs12194 ctss	0	0	0	0	0	0	0	0	0	0	0	0	0	0	0	0	0	0	0	0	0	0	0	0
whole body, embryo E17.5, pool1 (internal control) : CNhs12230 ctss	0	0	0	0	0	0	0	0	0	0	0	0	0	0	0	0	0	0	0	0	0	0	0	0
whole body, embryo E17.5, pool1 (internal control) : CNhs12313 ctss	0	0	0	0	0	0	0	0	0	0	0	0	0	0	0	0	0	0	0	0	0	0	0	0
whole body, embryo E17.5, pool1 (internal control) : CNhs12337 ctss	0	0	0	0	0	0	0	0	0	0	0	0	0	0	0	0	0	0	0	0	0	0	0	0
whole body, embryo E17.5, pool1 (internal control) : CNhs12361 ctss	0	0	0	0	0	0	0	0	0	0	0	0	0	0	0	0	0	0	0	0	0	0	0	0
whole body, embryo E17.5, pool1 (internal control) : CNhs12385 ctss	0	0	0	0	0	0	0	0	0	0	0	0	0	0	0	0	0	0	0	0	0	0	0	0
whole body, embryo E17.5, pool1 (internal control) : CNhs12409 ctss	0	0	0	0	0	0	0	0	0	0	0	0	0	0	0	0	0	0	0	0	0	0	0	0
whole body, embryo E17.5, pool1 (internal control) : CNhs12433 ctss	0	0	0	0	0	0	0	0	0	0	0	0	0	0	0	0	0	0	0	0	0	0	0	0
whole body, embryo E17.5, pool1 (internal control) : CNhs12457 ctss	0	0	0	0	0	0	0	0	0	0	0	0	0	0	0	0	0	0	0	0	0	0	0	0
whole body, embryo E17.5, pool1 (internal control) : CNhs12481 ctss	0	0	0	0	0	0	0	0	0	0	0	0	0	0	0	0	0	0	0	0	0	0	0	0
whole body, embryo E17.5, pool1 (internal control) : CNhs12505 ctss	0	0	0	0	0	0	0	0	0	0	0	0	0	0	0	0	0	0	0	0	0	0	0	0
whole body, embryo E17.5, pool1 (internal control) : CNhs12521 ctss	0	0	0	0	0	0	0	0	0	0	0	0	0	0	0	0	0	0	0	0	0	0	0	0
whole body, embryo E17.5, pool1 (internal control) : CNhs12537 ctss	0	0	0	0	0	0	0	0	0	0	0	0	0	0	0	0	0	0	0	0	0	0	0	0
whole body, embryo E17.5, pool1 (internal control) : CNhs12561 ctss	0	0	0	0	0	0	0	0	0	0	0	0	0	0	0	0	0	0	0	0	0	0	0	0
whole body, embryo E17.5, pool1 (internal control) : CNhs12577 ctss	0	0	0	0	0	0	0	0	0	0	0	0	0	0	0	0	0	0	0	0	0	0	0	0
whole body, embryo E17.5, pool1 (internal control) : CNhs12585 ctss	0	0	0	0	0	0	0	0	0	0	0	0	0	0	0	0	0	0	0	0	0	0	0	0
whole body, embryo E17.5, pool1 (internal control) : CNhs12613 ctss	0	0	0	0	0	0	0	0	0	0	0	0	0	0	0	0	0	0	0	0	0	0	0	0
whole body, embryo E17.5, pool1 (internal control) : CNhs12637 ctss	0	0	0	0	0	0	0	0	0	0	0	0	0	0	0	0	0	0	0	0	0	0	0	0
whole body, embryo E17.5, pool1 (internal control) : CNhs12661 ctss	0	0	0	0	0	0	0	0	0	0	0	0	0	0	0	0	0	0	0	0	0	0	0	0
whole body, embryo E17.5, pool1 (internal control) : CNhs12685 ctss	0	0	0	0	0	0	0	0	0	0	0	0	0	0	0	0	0	0	0	0	0	0	0	0
whole body, embryo E17.5, pool1 (internal control) : CNhs12729 ctss	0	0	0	0	0	0	0	0	0	0	0	0	0	0	0	0	0	0	0	0	0	0	0	0
whole body, embryo E17.5, pool1 (internal control) : CNhs12745 ctss	0	0	0	0	0	0	0	0	0	0	0	0	0	0	0	0	0	0	0	0	0	0	0	0
whole body, embryo E17.5, pool1 (internal control) : CNhs12769 ctss	0	0	0	0	0	0	0	0	0	0	0	0	0	0	0	0	0	0	0	0	0	0	0	0
whole body, embryo E17.5, pool1 (internal control) : CNhs12793 ctss	0	0	0	0	0	0	0	0	0	0	0	0	0	0	0	0	0	0	0	0	0	0	0	0
whole body, embryo E17.5, pool1 (internal control) : CNhs12817 ctss	0	0	0	0	0	0	0	0	0	0	0	0	0	0	0	0	0	0	0	0	0	0	0	0
whole body, embryo E17.5, pool1 (internal control) : CNhs12841 ctss	0	0	0	0	0	0	0	0	0	0	0	0	0	0	0	0	0	0	0	0	0	0	0	0
whole body, embryo E17.5, pool1 (internal control) : CNhs12865 ctss	0	0	0	0	0	0	0	0	0	0	0	0	0	0	0	0	0	0	0	0	0	0	0	0
whole body, embryo E17.5, pool1 (internal control) : CNhs12889 ctss	0	0	0	0	0	0	0	0	0	0	0	0	0	0	0	0	0	0	0	0	0	0	0	0
whole body, embryo E17.5, pool1 (internal control) : CNhs12913 ctss	0	0	0	0	0	0	0	0	0	0	0	0	0	0	0	0	0	0	0	0	0	0	0	0
whole body, embryo E17.5, pool1 (internal control) : CNhs12959 ctss	0	0	0	0	0	0	0	0	0	0	0	0	0	0	0	0	0	0	0	0	0	0	0	0
whole body, embryo E17.5, pool1 (internal control) : CNhs12983 ctss	0	0	0	0	0	0	0	0	0	0	0	0	0	0	0	0	0	0	0	0	0	0	0	0
whole body, embryo E17.5, pool1 (internal control) : CNhs12999 ctss	0	0	0	0	0	0	0	0	0	0	0	0	0	0	0	0	0	0	0	0	0	0	0	0
whole body, embryo E17.5, pool1 (internal control) : CNhs13023 ctss	0	0	0	0	0	0	0	0	0	0	0	0	0	0	0	0	0	0	0	0	0	0	0	0
whole body, embryo E17.5, pool1 (internal control) : CNhs13047 ctss	0	0	0	0	0	0	0	0	0	0	0	0	0	0	0	0	0	0	0	0	0	0	0	0
whole body, embryo E17.5, pool1 (internal control) : CNhs13071 ctss	0	0	0	0	0	0	0	0	0	0	0	0	0	0	0	0	0	0	0	0	0	0	0	0
whole body, embryo E17.5, pool1 (internal control) : CNhs13095 ctss	0	0	0	0	0	0	0	0	0	0	0	0	0	0	0	0	0	0	0	0	0	0	0	0
whole body, embryo E17.5, pool1 (internal control) : CNhs13119 ctss	0	0	0	0	0	0	0	0	0	0	0	0	0	0	0	0	0	0	0	0	0	0	0	0
whole body, embryo E17.5, pool1 (internal control) : CNhs13143 ctss	0	0	0	0	0	0	0	0	0	0	0	0	0	0	0	0	0	0	0	0	0	0	0	0
whole body, embryo E17.5, pool1 (internal control) : CNhs13167 ctss	0	0	0	0	0	0	0	0	0	0	0	0	0	0	0	0	0	0	0	0	0	0	0	0
whole body, embryo E17.5, pool1 (internal control) : CNhs13198 ctss	0	0	0	0	0	0	0	0	0	0	0	0	0	0	0	0	0	0	0	0	0	0	0	0
whole body, embryo E17.5, pool1 (internal control) : CNhs13222 ctss	0	0	0	0	0	0	0	0	0	0	0	0	0	0	0	0	0	0	0	0	0	0	0	0
whole body, embryo E17.5, pool1 (internal control) : CNhs13230 ctss	0	0	0	0	0	0	0	0	0	0	0	0	0	0	0	0	0	0	0	0	0	0	0	0
whole body, embryo E17.5, pool1 (internal control) : CNhs13246 ctss	0	0	0	0	0	0	0	0	0	0	0	0	0	0	0	0	0	0	0	0	0	0	0	0
whole body, embryo E17.5, pool1 (internal control) : CNhs13270 ctss	0	0	0	0	0	0	0	0	0	0	0	0	0	0	0	0	0	0	0	0	0	0	0	0
whole body, embryo E17.5, pool1 (internal control) : CNhs13294 ctss	0	0	0	0	0	0	0	0	0	0	0	0	0	0	0	0	0	0	0	0	0	0	0	0
whole body, embryo E17.5, pool1 (internal control) : CNhs13318 ctss	0	0	0	0	0	0	0	0	0	0	0	0	0	0	0	0	0	0	0	0	0	0	0	0
whole body, embryo E17.5, pool1 (internal control) : CNhs13342 ctss	0	0	0	0	0	0	0	0	0	0	0	0	0	0	0	0	0	0	0	0	0	0	0	0
whole body, embryo E17.5, pool1 (internal control) : CNhs13366 ctss	0	0	0	0	0	0	0	0	0	0	0	0	0	0	0	0	0	0	0	0	0	0	0	0
whole body, embryo E17.5, pool1 (internal control) : CNhs13390 ctss	0	0	0	0	0	0	0	0	0	0	0	0	0	0	0	0	0	0	0	0	0	0	0	0
whole body, embryo E17.5, pool1 (internal control) : CNhs13414 ctss	0	0	0	0	0	0	0	0	0	0	0	0	0	0	0	0	0	0	0	0	0	0	0	0
whole body, embryo E17.5, pool1 (internal control) : CNhs13438 ctss	0	0	0	0	0	0	0	0	0	0	0	0	0	0	0	0	0	0	0	0	0	0	0	0
whole body, embryo E17.5, pool1 (internal control) : CNhs13462 ctss	0	0	0	0	0	0	0	0	0	0	0	0	0	0	0	0	0	0	0	0	0	0	0	0
whole body, embryo E17.5, pool1 (internal control) : CNhs13486 ctss	0	0	0	0	0	0	0	0	0	0	0	0	0	0	0	0	0	0	0	0	0	0	0	0
whole body, embryo E17.5, pool1 (internal control) : CNhs13510 ctss	0	0	0	0	0	0	0	0	0	0	0	0	0	0	0	0	0	0	0	0	0	0	0	0
whole body, embryo E17.5, pool1 (internal control) : CNhs13534 ctss	0	0	0	0	0	0	0	0	0	0	0	0	0	0	0	0	0	0	0	0	0	0	0	0
whole body, embryo E17.5, pool1 (internal control) : CNhs13558 ctss	0	0	0	0	0	0	0	0	0	0	0	0	0	0	0	0	0	0	0	0	0	0	0	0
whole body, embryo E17.5, pool1 (internal control) : CNhs13570 ctss	0	0	0	0	0	0	0	0	0	0	0	0	0	0	0	0	0	0	0	0	0	0	0	0
whole body, embryo E17.5, pool1 (internal control) : CNhs13594 ctss	0	0	0	0	0	0	0	0	0	0	0	0	0	0	0	0	0	0	0	0	0	0	0	0
whole body, embryo E17.5, pool1 (internal control) : CNhs13618 ctss	0	0	0	0	0	0	0	0	0	0	0	0	0	0	0	0	0	0	0	0	0	0	0	0
whole body, embryo E17.5, pool1 (internal control) : CNhs13642 ctss	0	0	0	0	0	0	0	0	0	0	0	0	0	0	0	0	0	0	0	0	0	0	0	0
whole body, embryo E17.5, pool1 (internal control) : CNhs13685 ctss	0	0	0	0	0	0	0	0	0	0	0	0	0	0	0	0	0	0	0	0	0	0	0	0
whole body, embryo E17.5, pool1 (internal control) : CNhs13713 ctss	0	0	0	0	0	0	0	0	0	0	0	0	0	0	0	0	0	0	0	0	0	0	0	0
whole body, embryo E17.5, pool1 (internal control) : CNhs13737 ctss	0	0	0	0	0	0	0	0	0	0	0	0	0	0	0	0	0	0	0	0	0	0	0	0
whole body, embryo E17.5, pool1 (internal control) : CNhs13761 ctss	0	0	0	0	0	0	0	0	0	0	0	0	0	0	0	0	0	0	0	0	0	0	0	0
whole body, embryo E17.5, pool1 (internal control) : CNhs13785 ctss	0	0	0	0	0	0	0	0	0	0	0	0	0	0	0	0	0	0	0	0	0	0	0	0
whole body, embryo E17.5, pool1 (internal control) : CNhs13810 ctss	0	0	0	0	0	0	0	0	0	0	0	0	0	0	0	0	0	0	0	0	0	0	0	0
whole body, embryo E17.5, pool1 (internal control) : CNhs13834 ctss	0	0	0	0	0	0	0	0	0	0	0	0	0	0	0	0	0	0	0	0	0	0	0	0
whole body, embryo E17.5, pool1 (internal control) : CNhs13923 ctss	0	0	0	0	0	0	0	0	0	0	0	0	0	0	0	0	0	0	0	0	0	0	0	0
whole body, embryo E17.5, pool1 (internal control) : CNhs13928 ctss	0	0	0	0	0	0	0	0	0	0	0	0	0	0	0	0	0	0	0	0	0	0	0	0
whole body, embryo E17.5, pool1 (internal control) : CNhs13929 ctss	0	0	0	0	0	0	0	0	0	0	0	0	0	0	0	0	0	0	0	0	0	0	0	0
whole body, embryo E17.5, pool1 (internal control) : CNhs13930 ctss	0	0	0	0	0	0	0	0	0	0	0	0	0	0	0	0	0	0	0	0	0	0	0	0
whole body, embryo E17.5, pool1 (internal control) : CNhs13931 ctss	0	0	0	0	0	0	0	0	0	0	0	0	0	0	0	0	0	0	0	0	0	0	0	0
whole body, embryo E17.5, pool1 (internal control) : CNhs13932 ctss	0	0	0	0	0	0	0	0	0	0	0	0	0	0	0	0	0	0	0	0	0	0	0	0
whole body, embryo E17.5, pool1 (internal control) : CNhs13933 ctss	0	0	0	0	0	0	0	0	0	0	0	0	0	0	0	0	0	0	0	0	0	0	0	0
whole body, embryo E17.5, pool1 (internal control) : CNhs13934 ctss	0	0	0	0	0	0	0	0	0	0	0	0	0	0	0	0	0	0	0	0	0	0	0	0
whole body, embryo E17.5, pool1 (internal control) : CNhs13935 ctss	0	0	0	0	0	0	0	0	0	0	0	0	0	0	0	0	0	0	0	0	0	0	0	0
whole body, embryo E17.5, pool1 (internal control) : CNhs13967 ctss	0	0	0	0	0	0	0	0	0	0	0	0	0	0	0	0	0	0	0	0	0	0	0	0
whole body, embryo E17.5, pool1 (internal control) : CNhs14048 ctss	0	0	0	0	0	0	0	0	0	0	0	0	0	0	0	0	0	0	0	0	0	0	0	0
whole body, embryo E17.5, pool1 (internal control) : CNhs14072 ctss	0	0	0	0	0	0	0	0	0	0	0	0	0	0	0	0	0	0	0	0	0	0	0	0
whole body, embryo E17.5, pool1 (internal control) : CNhs14096 ctss	0	0	0	0	0	0	0	0	0	0	0	0	0	0	0	0	0	0	0	0	0	0	0	0
whole body, embryo E17.5, pool1 (internal control) : CNhs14120 ctss	0	0	0	0	0	0	0	0	0	0	0	0	0	0	0	0	0	0	0	0	0	0	0	0
whole body, embryo E17.5, pool1 (internal control) : CNhs14145 ctss	0	0	0	0	0	0	0	0	0	0	0	0	0	0	0	0	0	0	0	0	0	0	0	0
whole body, embryo E17.5, pool1 (internal control) : CNhs14161 ctss	0	0	0	0	0	0	0	0	0	0	0	0	0	0	0	0	0	0	0	0	0	0	0	0
whole body, embryo E17.5, pool1 (internal control) : CNhs14185 ctss	0	0	0	0	0	0	0	0	0	0	0	0	0	0	0	0	0	0	0	0	0	0	0	0
whole body, embryo E17.5, pool1 (internal control) : CNhs14209 ctss	0	0	0	0	0	0	0	0	0	0	0	0	0	0	0	0	0	0	0	0	0	0	0	0
whole body, embryo E17.5, pool1 (internal control) : CNhs14372 ctss	0	0	0	0	0	0	0	0	0	0	0	0	0	0	0	0	0	0	0	0	0	0	0	0
whole body, embryo E17.5, pool1 (internal control) : CNhs14373 ctss	0	0	0	0	0	0	0	0	0	0	0	0	0	0	0	0	0	0	0	0	0	0	0	0
whole body, embryo E17.5, pool1 (internal control) : CNhs14377 ctss	0	0	0	0	0	0	0	0	0	0	0	0	0	0	0	0	0	0	0	0	0	0	0	0
whole body, embryo E17.5, pool1 (internal control) : CNhs14401 ctss	0	0	0	0	0	0	0	0	0	0	0	0	0	0	0	0	0	0	0	0	0	0	0	0
whole body, embryo E17.5, pool1 (internal control) : CNhs14409 ctss	0	0	0	0	0	0	0	0	0	0	0	0	0	0	0	0	0	0	0	0	0	0	0	0
whole body, embryo E17.5, pool1 (internal control) : CNhs14433 ctss	0	0	0	0	0	0	0	0	0	0	0	0	0	0	0	0	0	0	0	0	0	0	0	0
whole body, embryo E17.5, pool1 (internal control) : CNhs14457 ctss	0	0	0	0	0	0	0	0	0	0	0	0	0	0	0	0	0	0	0	0	0	0	0	0
whole body, embryo E17.5, pool1 (internal control) : CNhs14521 ctss	0	0	0	0	0	0	0	0	0	0	0	0	0	0	0	0	0	0	0	0	0	0	0	0
whole body, embryo E17.5, pool1 (internal control) : CNhs14545 ctss	0	0	0	0	0	0	0	0	0	0	0	0	0	0	0	0	0	0	0	0	0	0	0	0
whole body, embryo E17.5, pool1 (internal control) : CNhs14569 ctss	0	0	0	0	0	0	0	0	0	0	0	0	0	0	0	0	0	0	0	0	0	0	0	0
whole body, embryo E17.5, pool1 (internal control) : CNhs14593 ctss	0	0	0	0	0	0	0	0	0	0	0	0	0	0	0	0	0	0	0	0	0	0	0	0
whole body, embryo E18 : CNhs10516 ctss	6.316	2.38581	1.04936	0	0	0	0	0	0	0	0	0	0	0	0	0	0	0	0	0	0	0	0	0
whole body, neonate N00 : CNhs10525 ctss	27.289	10.3082	4.53389	0	0	0	0	0	0	0	0	0	0	0	0	0	0	0	0	0	0	0	0	0
whole body, neonate N01 : CNhs10576 ctss	21.233	8.02056	3.52773	0	0	0	0	0	0	0	0	0	0	0	0	0	0	0	0	0	0	0	0	0
whole body, neonate N06 : CNhs10515 ctss	12.574	4.74971	2.08909	0	0	0	0	0	0	0	0	0	0	0	0	0	0	0	0	0	0	0	0	0
whole body, neonate N10 : CNhs10518 ctss	11.362	4.29189	1.88772	0	0	0	0	0	0	0	0	0	0	0	0	0	0	0	0	0	0	0	0	0
